# Supplementary material for: WAFNRLTG: A Novel Model for Predicting LncRNA Target Genes Based on Weighted Average Fusion Network Representation Learning Method
Source: Front Cell Dev Biol. 2022 Jan 19;9:820342. doi: 10.3389/fcell.2021.820342 (PMC8807548; doi:10.3389/fcell.2021.820342)
Supplement: Supplementary file 1 [file DataSheet3.CSV]

score	lncRNA	target gene
0.971728	PVT1	NANOG
0.9714675	PVT1	GID4
0.970239	PVT1	WNT9B
0.969168	PVT1	TRPM3
0.966868	PVT1	COL5A2
0.966181	PVT1	RCC2
0.963472	PVT1	RBM7
0.961825	PVT1	WNT3A
0.957906	PVT1	FAM101B
0.953643	PVT1	CCDC115
0.9507823	PVT1	DNAH2
0.9506794	PVT1	ZBTB39
0.95062613	PVT1	NLRP3
0.9505847	PVT1	TRAF3
0.95046896	PVT1	SENP5
0.95046055	PVT1	MTMR3
0.95040226	PVT1	NAA40
0.9501682	PVT1	HAL
0.95006335	PVT1	PDAP1
0.95003355	PVT1	OR7E24
0.9497973	PVT1	TRMT2B
0.9495816	PVT1	SMCR8
0.94955957	PVT1	TBC1D2B
0.9494146	PVT1	ALKBH2
0.9494104	PVT1	PIP4K2C
0.9492864	PVT1	DNMT3A
0.949261	PVT1	CYTH3
0.948974	PVT1	TPRG1L
0.9489601	PVT1	ILF3
0.9489356	PVT1	DIP2C
0.94891906	PVT1	C1orf115
0.94870365	PVT1	EMP2
0.9486655	PVT1	APOB
0.9486643	PVT1	TRIM66
0.9484179	PVT1	PARVB
0.94823843	PVT1	ZFP92
0.94807637	PVT1	ADCK1
0.9479216	PVT1	APEH
0.9477674	PVT1	GFOD1
0.9476983	PVT1	TNFRSF10B
0.9475887	PVT1	SPATS2L
0.94755787	PVT1	ANKFY1
0.94745654	PVT1	CYBB
0.9474059	PVT1	SRPK1
0.9472933	PVT1	SCNN1A
0.947138	PVT1	PKIA
0.94712603	PVT1	TBC1D22B
0.9470744	PVT1	ALDOC
0.9470481	PVT1	JOSD1
0.9469959	PVT1	MESDC2
0.9469616	PVT1	ABHD2
0.9469193	PVT1	ANO2
0.9468622	PVT1	TOR1AIP2
0.946753	PVT1	EIF4G3
0.9466822	PVT1	HAVCR1
0.94665676	PVT1	CEP170
0.9465948	PVT1	CA5A
0.9465457	PVT1	RNF4
0.9462677	PVT1	PCDHB13
0.94601375	PVT1	SERPING1
0.9459453	PVT1	RASSF4
0.9458003	PVT1	MMP19
0.94575846	PVT1	C3orf70
0.9457396	PVT1	EEPD1
0.9457302	PVT1	PPM1G
0.94569916	PVT1	RNF150
0.945682	PVT1	KCNK6
0.94560623	PVT1	RNF157
0.9455673	PVT1	SORBS1
0.94556576	PVT1	CRLF3
0.9454914	PVT1	RASSF5
0.9454653	PVT1	DPY19L3
0.9453638	PVT1	KIAA0513
0.9453384	PVT1	NSL1
0.94508743	PVT1	GMPR2
0.9450723	PVT1	STAT5B
0.94491225	PVT1	TAT
0.9449082	PVT1	PLA2G16
0.94489837	PVT1	MAP3K8
0.9448834	PVT1	TRIM68
0.94487953	PVT1	GPR179
0.94466776	PVT1	CDKN2A
0.94461733	PVT1	GLG1
0.94460416	PVT1	TMEM209
0.94457245	PVT1	ATP5S
0.9444681	PVT1	SRRT
0.94446105	PVT1	TYRO3
0.9444494	PVT1	IL6R
0.94433564	PVT1	SEC31B
0.9442975	PVT1	NR3C1
0.9442395	PVT1	ATXN10
0.94423896	PVT1	GRHL2
0.9442357	PVT1	RCC2
0.94421613	PVT1	ITIH1
0.9441101	PVT1	SRGAP1
0.9439557	PVT1	BORCS5
0.94381917	PVT1	KLHDC1
0.94375575	PVT1	WDR97
0.94347763	PVT1	ABCC2
0.943471	PVT1	IMPG2
0.94346845	PVT1	UBQLN1
0.94346845	PVT1	SAMD12
0.94346505	PVT1	ADGRG6
0.94330895	PVT1	BEND7
0.9432468	PVT1	ANK1
0.94311094	PVT1	PAN2
0.94303614	PVT1	ATP8A2
0.9430141	PVT1	IFIT3
0.94286686	PVT1	CNGA2
0.94280046	PVT1	SOCS3
0.94271773	PVT1	PUS7L
0.9427056	PVT1	PIP4K2B
0.9425885	PVT1	LRIT3
0.9425656	PVT1	ACTR3B
0.9425226	PVT1	PKNOX1
0.9425005	PVT1	AMER1
0.94247043	PVT1	GPN2
0.9423973	PVT1	NARF
0.94238216	PVT1	INMT
0.9422905	PVT1	PATL2
0.9421643	PVT1	TBC1D20
0.9421584	PVT1	LRRK2
0.9421293	PVT1	WDR33
0.9418899	PVT1	PTDSS1
0.9418891	PVT1	USF3
0.94187427	PVT1	AP3M2
0.94176763	PVT1	ARFGEF1
0.94176435	PVT1	GRB10
0.9416497	PVT1	APOC4-APOC2
0.9416285	PVT1	OSGEP
0.9412322	PVT1	EML3
0.9411738	PVT1	KLHL4
0.94097495	PVT1	TRAPPC3
0.9408055	PVT1	ZKSCAN5
0.9407761	PVT1	STK16
0.94075173	PVT1	GAS7
0.94073576	PVT1	ELAVL2
0.9407279	PVT1	PPIF
0.94071263	PVT1	TMEM108
0.94068277	PVT1	DNAJB1
0.9405115	PVT1	RPL18
0.9404749	PVT1	RALY
0.94037896	PVT1	MTHFD1
0.94033605	PVT1	CEP250
0.94033486	PVT1	B3GLCT
0.94030213	PVT1	CCDC180
0.9402115	PVT1	HERC4
0.94018906	PVT1	NR6A1
0.9400526	PVT1	ANKRD52
0.9400149	PVT1	EBF1
0.93999594	PVT1	MORN3
0.9399604	PVT1	FGFR1
0.93995583	PVT1	DZIP1
0.9399027	PVT1	C1orf216
0.9398986	PVT1	VWC2L
0.939881	PVT1	C19orf54
0.9398748	PVT1	GAPVD1
0.9397881	PVT1	ADGRF5
0.9397538	PVT1	TMEM33
0.9396645	PVT1	RBBP8
0.9396345	PVT1	DSCAM
0.9395767	PVT1	CYTH4
0.93956697	PVT1	RPH3A
0.9395009	PVT1	DNM3
0.9394346	PVT1	PGLYRP4
0.93941635	PVT1	RPS25
0.9393751	PVT1	CCDC61
0.9392781	PVT1	RPS7
0.9392414	PVT1	DDRGK1
0.9391713	PVT1	TSSC1
0.93907017	PVT1	EIF2B4
0.9390337	PVT1	MMGT1
0.9389891	PVT1	CH507-42P11
0.93898904	PVT1	FITM2
0.9389697	PVT1	MAP3K12
0.9387029	PVT1	URB2
0.93869287	PVT1	CIPC
0.9385703	PVT1	RRP8
0.9385136	PVT1	TATDN1
0.9384398	PVT1	CACNG3
0.9384233	PVT1	C1orf111
0.9383197	PVT1	KBTBD12
0.9382648	PVT1	GJA8
0.93818086	PVT1	HOXC4
0.9381808	PVT1	SLC22A5
0.9379429	PVT1	MAPK1
0.9378703	PVT1	MAPKAPK2
0.93780583	PVT1	RQCD1
0.9377109	PVT1	GSTO2
0.93766314	PVT1	MYO3B
0.9374011	PVT1	TMED4
0.9373918	PVT1	SPATS2
0.937383	PVT1	CCZ1
0.93738055	PVT1	CHRNA2
0.9373551	PVT1	MDC1
0.9373398	PVT1	SORD
0.93724847	PVT1	CD109
0.93719846	PVT1	BVES
0.9371747	PVT1	EPT1
0.93713236	PVT1	ALG2
0.9370334	PVT1	GDAP2
0.93699443	PVT1	KLB
0.93698454	PVT1	TXLNA
0.93693775	PVT1	GAN
0.93690544	PVT1	CDH18
0.93676525	PVT1	TSHR
0.9366705	PVT1	ADCYAP1
0.9366669	PVT1	SLC25A11
0.9366009	PVT1	SCD
0.93648934	PVT1	POGZ
0.93643016	PVT1	NPL
0.93640333	PVT1	ACOT11
0.9362678	PVT1	DNAJB12
0.93626744	PVT1	FOXI2
0.9362266	PVT1	MFAP3L
0.9361727	PVT1	RANBP10
0.9361089	PVT1	B3GAT1
0.9361063	PVT1	SLC35B4
0.93604827	PVT1	TACO1
0.9360446	PVT1	ZNF578
0.9360006	PVT1	SLC23A2
0.9359792	PVT1	INTS5
0.9358896	PVT1	CSTF1
0.93579334	PVT1	ATP6V0A1
0.9356843	PVT1	ACTG1
0.9356656	PVT1	LMO3
0.9356197	PVT1	CALU
0.9355864	PVT1	NBPF20
0.9355814	PVT1	GANAB
0.93548065	PVT1	KRT8
0.93533814	PVT1	ZMYM6
0.93499744	PVT1	CECR1
0.9348098	PVT1	PIGS
0.93468654	PVT1	LBHD1
0.93466634	PVT1	PTP4A1
0.9346127	PVT1	FAM217B
0.93452823	PVT1	TMEM192
0.9345094	PVT1	SLC5A1
0.9344587	PVT1	HELLS
0.9344587	PVT1	CHAF1B
0.9344304	PVT1	PLEK2
0.93431985	PVT1	SLC35B3
0.93420666	PVT1	NLRC5
0.9341469	PVT1	SOCS7
0.9341255	PVT1	TMEM35
0.93411946	PVT1	OTUD7B
0.9341022	PVT1	WBP1L
0.93395454	PVT1	SEC23IP
0.93392235	PVT1	SYNRG
0.93391746	PVT1	C4orf50
0.93391603	PVT1	RYK
0.93390864	PVT1	ARSB
0.93384767	PVT1	ITLN1
0.9338461	PVT1	EIF4EBP2
0.93377566	PVT1	FBXO41
0.9337558	PVT1	ACIN1
0.9336847	PVT1	NMT1
0.93362266	PVT1	ACOT13
0.9335625	PVT1	SERTAD2
0.9335625	PVT1	NAIF1
0.9335501	PVT1	ZNF736
0.93354565	PVT1	CANT1
0.93352383	PVT1	ANTXR1
0.9333733	PVT1	CASC4
0.93336165	PVT1	EPHA6
0.93322223	PVT1	MAP2K4
0.93305385	PVT1	AC004381
0.93296957	PVT1	PRPF8
0.932856	PVT1	ASAH2
0.93269074	PVT1	B4GALNT2
0.93264467	PVT1	MEP1A
0.93261945	PVT1	MCM4
0.9325408	PVT1	KIAA0907
0.9323926	PVT1	KIAA0556
0.9323723	PVT1	S1PR5
0.9322978	PVT1	ZCCHC2
0.9322744	PVT1	APLP2
0.93225485	PVT1	NUDT13
0.9322505	PVT1	NUP160
0.93224543	PVT1	NUPR1
0.93214524	PVT1	BRAF
0.9321153	PVT1	ITGA3
0.9319078	PVT1	NCBP1
0.9318491	PVT1	VWC2
0.93179625	PVT1	TBC1D5
0.9316389	PVT1	FHOD3
0.9315518	PVT1	OTOA
0.93138415	PVT1	MTTP
0.9313765	PVT1	ZNF688
0.93132883	PVT1	RLF
0.9312257	PVT1	WDR13
0.9312023	PVT1	CCND1
0.93112475	PVT1	ARHGAP8
0.9310972	PVT1	C22orf29
0.93108237	PVT1	FUT2
0.93106884	PVT1	SLC43A2
0.93105906	PVT1	MTAP
0.93105197	PVT1	TEAD1
0.9310295	PVT1	DZIP1L
0.93089604	PVT1	RPS27L
0.93082577	PVT1	SRSF4
0.93079764	PVT1	SCMH1
0.930702	PVT1	UBIAD1
0.93067235	PVT1	AREL1
0.9306469	PVT1	PLEKHO1
0.93051106	PVT1	ALDH18A1
0.93049717	PVT1	EIF4E
0.9304876	PVT1	RAD23A
0.9304392	PVT1	GHDC
0.9302901	PVT1	CHRM3
0.9302572	PVT1	SLC25A44
0.9302515	PVT1	CDK11B
0.93023676	PVT1	KDELR2
0.9302255	PVT1	CD40LG
0.92991257	PVT1	EPHX1
0.9298823	PVT1	MYH11
0.9297191	PVT1	PTGS1
0.9296622	PVT1	PPM1K
0.9296143	PVT1	HSD17B2
0.9295254	PVT1	FAM71F2
0.9295116	PVT1	PSORS1C1
0.9294562	PVT1	CCZ1B
0.92939353	PVT1	TLDC2
0.9293649	PVT1	PITPNM2
0.92924154	PVT1	CSRP1
0.92923534	PVT1	ERAL1
0.92920256	PVT1	DIAPH1
0.9291594	PVT1	COL6A6
0.92914224	PVT1	MAEA
0.9291282	PVT1	TBCB
0.92909074	PVT1	CLASRP
0.9289803	PVT1	C20orf194
0.9288787	PVT1	LRWD1
0.9287725	PVT1	CD209
0.92875373	PVT1	AFF4
0.92875004	PVT1	ADCY3
0.92872584	PVT1	IL7R
0.9287205	PVT1	ZNF680
0.92868906	PVT1	SIGLEC14
0.92862606	PVT1	AAED1
0.9283675	PVT1	ZFYVE28
0.92832404	PVT1	ASB6
0.9283077	PVT1	MRPL4
0.92828596	PVT1	PTPN3
0.9281819	PVT1	GAB3
0.9281092	PVT1	CCR1
0.9279879	PVT1	GPAT4
0.9279729	PVT1	AAR2
0.92795396	PVT1	ATP5SL
0.9278687	PVT1	WDFY2
0.92783195	PVT1	NANS
0.92775494	PVT1	AMMECR1L
0.9277485	PVT1	CIZ1
0.92766577	PVT1	MYC
0.9276634	PVT1	CTNND1
0.9274961	PVT1	PREP
0.9274658	PVT1	TMEM229B
0.9273893	PVT1	CKAP2
0.9273866	PVT1	MYCL
0.9273819	PVT1	COLEC12
0.9272836	PVT1	FEZ1
0.9270204	PVT1	OTOGL
0.92701733	PVT1	TRAM2
0.92701733	PVT1	NOP9
0.92701626	PVT1	TRNAU1AP
0.9270128	PVT1	SLC7A9
0.9269825	PVT1	PLS3
0.9269457	PVT1	IQSEC3
0.92690986	PVT1	MTFMT
0.9268676	PVT1	CLDN18
0.92686164	PVT1	TG
0.9267975	PVT1	ZC4H2
0.9267506	PVT1	MYCBPAP
0.9267208	PVT1	MRPS16
0.92671216	PVT1	PIK3R3
0.92658854	PVT1	ASCL4
0.9265581	PVT1	KRI1
0.92651474	PVT1	IRAK3
0.926477	PVT1	COL4A2
0.9264747	PVT1	SNX24
0.92641795	PVT1	ST3GAL4
0.92637604	PVT1	FAM26E
0.92623985	PVT1	TIAF1
0.92622244	PVT1	FTO
0.92621744	PVT1	LRP3
0.926196	PVT1	KCMF1
0.9261908	PVT1	FKBP1C
0.92614985	PVT1	FLAD1
0.926072	PVT1	ZNF671
0.92606485	PVT1	ARG1
0.9260348	PVT1	RORC
0.9260037	PVT1	MGAT4A
0.92590964	PVT1	ADAMTS4
0.9258959	PVT1	COLGALT2
0.9258735	PVT1	MTUS2
0.925805	PVT1	FBXO7
0.925805	PVT1	TCF23
0.925789	PVT1	HIST1H2BH
0.92570394	PVT1	PTPRH
0.92555875	PVT1	BDH1
0.9255496	PVT1	GBF1
0.92551726	PVT1	ABCA1
0.92547	PVT1	UBFD1
0.9253882	PVT1	PLCB1
0.9253191	PVT1	SLC44A1
0.92524713	PVT1	GPAM
0.92521465	PVT1	KCTD7
0.9251942	PVT1	CFP
0.924935	PVT1	DAPK2
0.9249214	PVT1	P2RX7
0.92486537	PVT1	NHSL1
0.9248438	PVT1	ZNF768
0.9248315	PVT1	SRP19
0.9248231	PVT1	IQUB
0.92480844	PVT1	BCL2L13
0.9247286	PVT1	GALE
0.92469466	PVT1	ADD2
0.9245737	PVT1	IMPG1
0.9245619	PVT1	SLC33A1
0.92454445	PVT1	CLPB
0.9244635	PVT1	APBB1IP
0.92445266	PVT1	EEF1A1
0.9243874	PVT1	THEM4
0.92432714	PVT1	PHF13
0.9242465	PVT1	FUS
0.92410696	PVT1	SLFN13
0.92408246	PVT1	CBLN1
0.9240017	PVT1	MCCC2
0.9239906	PVT1	ARID3A
0.9239715	PVT1	ZDHHC24
0.9239658	PVT1	MCTP2
0.9239568	PVT1	KIN
0.9239393	PVT1	ZNF626
0.92377025	PVT1	PDS5B
0.92374134	PVT1	ONECUT3
0.9237379	PVT1	NEFH
0.92364067	PVT1	PARVA
0.92362607	PVT1	FLRT3
0.923625	PVT1	TM4SF1
0.9236147	PVT1	CHM
0.92360544	PVT1	ZNHIT3
0.9236048	PVT1	CILP
0.9235941	PVT1	TIMM22
0.9235502	PVT1	SYTL2
0.9234477	PVT1	MYO1F
0.9234384	PVT1	CCNT1
0.92339945	PVT1	PLA2G4E
0.923349	PVT1	RSPO1
0.9233142	PVT1	MAPRE2
0.92329204	PVT1	GABRE
0.92320216	PVT1	C9orf142
0.923166	PVT1	MOV10
0.92315036	PVT1	MOV10L1
0.92313796	PVT1	CALN1
0.92295945	PVT1	LDLRAD4
0.9229518	PVT1	DNAH1
0.9227903	PVT1	EID3
0.9226396	PVT1	ZNHIT1
0.9225944	PVT1	FIG4
0.92258483	PVT1	NADSYN1
0.9225625	PVT1	MBOAT2
0.9225374	PVT1	POLE
0.922529	PVT1	TNFSF15
0.9225235	PVT1	FAM175B
0.9224895	PVT1	POLR3A
0.922398	PVT1	PLEKHG2
0.9223821	PVT1	PRLR
0.9222267	PVT1	PDE7B
0.92218864	PVT1	DNAJB5
0.9221842	PVT1	FAM234B
0.9221532	PVT1	NBPF3
0.9221315	PVT1	TRIM65
0.92210037	PVT1	KCNJ3
0.9220648	PVT1	IL1RL1
0.9219976	PVT1	METTL24
0.92192	PVT1	PEA15
0.9218007	PVT1	ATP2A2
0.9217591	PVT1	BCL11A
0.9217311	PVT1	EVI5
0.9217294	PVT1	KIF13A
0.9214987	PVT1	POU2F1
0.92147726	PVT1	FBXL4
0.9213372	PVT1	UIMC1
0.92120385	PVT1	MAST4
0.92097753	PVT1	IL7
0.9209376	PVT1	WDR82
0.9209237	PVT1	BTRC
0.9206999	PVT1	ACTR3C
0.920663	PVT1	SGSM1
0.9205772	PVT1	ADGRV1
0.9205312	PVT1	ZNF641
0.92028195	PVT1	ZNF706
0.92022264	PVT1	C9orf172
0.92015976	PVT1	CYP26C1
0.9201019	PVT1	BRPF1
0.9200522	PVT1	GRIN2C
0.9199516	PVT1	SHMT2
0.919928	PVT1	ING5
0.9198646	PVT1	DSG2
0.91955644	PVT1	C15orf52
0.9195111	PVT1	DCAF10
0.91947716	PVT1	CCND2
0.91945744	PVT1	FAM101B
0.9193901	PVT1	IQCE
0.9193672	PVT1	MARK3
0.91935444	PVT1	SOX2
0.9193485	PVT1	ADCY5
0.91931266	PVT1	GPR63
0.9192648	PVT1	BTBD11
0.9192267	PVT1	TRUB2
0.91921806	PVT1	LHX4
0.91918147	PVT1	CPA4
0.91917175	PVT1	PPIA
0.919168	PVT1	DRG2
0.9190956	PVT1	KCNH8
0.91902965	PVT1	CTDSP2
0.91901183	PVT1	EIF3K
0.9188895	PVT1	PROS1
0.91888773	PVT1	ELOVL7
0.91884834	PVT1	ADAMTS17
0.918757	PVT1	PAQR5
0.91859204	PVT1	XPO5
0.91853136	PVT1	LRRC8B
0.91849107	PVT1	KIAA1257
0.918448	PVT1	GAS2L2
0.91840506	PVT1	COX7B
0.91835093	PVT1	JMY
0.9183259	PVT1	FOXRED2
0.91827154	PVT1	PTBP3
0.9182539	PVT1	LPIN2
0.91812915	PVT1	RPSA
0.91805065	PVT1	DCC
0.9180171	PVT1	ROR2
0.91797644	PVT1	SPTY2D1
0.91789335	PVT1	LRRC20
0.9177977	PVT1	ZNF597
0.91774285	PVT1	BCAN
0.9176682	PVT1	SORT1
0.9175935	PVT1	AGO4
0.9175018	PVT1	C14orf79
0.9174792	PVT1	TIPARP
0.91741955	PVT1	HDAC6
0.9173633	PVT1	DNAJC15
0.9173437	PVT1	CCDC184
0.91732085	PVT1	DCP2
0.9173176	PVT1	GNB5
0.91727954	PVT1	MAB21L3
0.91704756	PVT1	ANAPC15
0.9170123	PVT1	CCDC15
0.91694134	PVT1	RNF24
0.9167207	PVT1	ADRA2C
0.9166617	PVT1	DDX6
0.9166502	PVT1	ARRDC5
0.91661584	PVT1	STK35
0.91655856	PVT1	ZNF536
0.916552	PVT1	QTRT1
0.91653836	PVT1	SHROOM3
0.9165322	PVT1	CD180
0.9164802	PVT1	ECE2
0.91647285	PVT1	ORC4
0.91647106	PVT1	CFAP157
0.9164444	PVT1	DENND3
0.9163781	PVT1	CISD2
0.9162858	PVT1	GARNL3
0.91623574	PVT1	KDR
0.91615796	PVT1	NDUFS8
0.91612697	PVT1	HABP2
0.91593486	PVT1	PGBD4
0.915915	PVT1	MGAT5
0.915915	PVT1	ARF4
0.9159144	PVT1	INPP4B
0.9158652	PVT1	WDR3
0.9158628	PVT1	ICK
0.91577446	PVT1	SELL
0.9156381	PVT1	RNF115
0.9156184	PVT1	PDCD6IP
0.9155925	PVT1	PRCC
0.91546303	PVT1	KIAA0922
0.91517496	PVT1	ITGA1
0.915152	PVT1	FAM216B
0.9151451	PVT1	ACTB
0.91512537	PVT1	TTC26
0.9150318	PVT1	ABHD1
0.9149418	PVT1	DAB2IP
0.91491246	PVT1	GOLGA6L2
0.91479015	PVT1	RUFY4
0.9147537	PVT1	ADORA1
0.91475254	PVT1	PHC2
0.91458	PVT1	DNAJB14
0.9145453	PVT1	PRKG1
0.9144754	PVT1	TTC13
0.9144231	PVT1	PTPRZ1
0.9143569	PVT1	HMGB3
0.9143316	PVT1	ENPP5
0.9142853	PVT1	SFSWAP
0.91425526	PVT1	RPL15
0.91424936	PVT1	CXorf36
0.9141649	PVT1	PRPSAP1
0.91410327	PVT1	CDCA7
0.9139765	PVT1	KLF11
0.9139404	PVT1	CD160
0.9139373	PVT1	CLCN3
0.9138313	PVT1	SFXN2
0.9137747	PVT1	TP53RK
0.9137495	PVT1	DYM
0.9136546	PVT1	SETD5
0.913648	PVT1	DSP
0.91360193	PVT1	TADA2B
0.9135332	PVT1	GLTSCR1L
0.9135167	PVT1	PLA2G2A
0.9135063	PVT1	GLYATL3
0.913406	PVT1	TBC1D7
0.9133814	PVT1	SLC6A5
0.9131825	PVT1	PPARA
0.9130423	PVT1	KIAA0930
0.91301095	PVT1	HGD
0.9129365	PVT1	CXCR5
0.9128785	PVT1	TPD52L2
0.9126035	PVT1	ACCSL
0.9125782	PVT1	CLCN7
0.9125781	PVT1	VAPB
0.9125746	PVT1	MRPL46
0.9125643	PVT1	GCN1
0.9123939	PVT1	SCUBE1
0.912392	PVT1	METTL8
0.91222167	PVT1	SMIM3
0.9120616	PVT1	EIF3F
0.9120082	PVT1	WDR87
0.9119716	PVT1	NUDCD2
0.911942	PVT1	MDH2
0.9118918	PVT1	DPP8
0.91185176	PVT1	MYBBP1A
0.91165125	PVT1	ZC3H7A
0.9116309	PVT1	TMEM167A
0.9116266	PVT1	PHACTR4
0.911618	PVT1	CDC25C
0.91158223	PVT1	ATP13A1
0.9115455	PVT1	SLC35D3
0.9115013	PVT1	TUB
0.9114268	PVT1	FER
0.9112959	PVT1	LARP4
0.91129124	PVT1	AASS
0.91128147	PVT1	SOAT1
0.9112683	PVT1	INPP5B
0.9111672	PVT1	KIF13B
0.91116285	PVT1	PTPN11
0.91116285	PVT1	HTR2C
0.91113484	PVT1	ZNF774
0.91108304	PVT1	GPRC5A
0.9109154	PVT1	DOPEY2
0.91088927	PVT1	TRAK2
0.91086245	PVT1	TRIO
0.910792	PVT1	SPI1
0.91078323	PVT1	MOB3B
0.9107075	PVT1	ABCD3
0.9106613	PVT1	CHST1
0.9106387	PVT1	RPS27
0.9106352	PVT1	EIF5A2
0.91062784	PVT1	DDX46
0.91055346	PVT1	EPC1
0.9105122	PVT1	UQCRHL
0.91047513	PVT1	EHBP1L1
0.9104644	PVT1	RCN2
0.9104378	PVT1	C4orf36
0.9104302	PVT1	NUDCD3
0.91038734	PVT1	BACE2
0.91030085	PVT1	PAM
0.91027904	PVT1	KCNJ5
0.91025925	PVT1	MMS22L
0.9102373	PVT1	KIF1B
0.9101677	PVT1	SAG
0.91015935	PVT1	MUC4
0.91015935	PVT1	GINS4
0.91011286	PVT1	PSAP
0.91010803	PVT1	PDXK
0.91010123	PVT1	HIST1H3E
0.91004825	PVT1	SP6
0.910014	PVT1	UNC13B
0.9100032	PVT1	RAB11A
0.90989965	PVT1	RHOBTB2
0.9098822	PVT1	DOCK4
0.90987766	PVT1	PLPPR4
0.90984935	PVT1	COMP
0.90975237	PVT1	AADAT
0.90974057	PVT1	NIPAL1
0.9096608	PVT1	ZNF467
0.9096432	PVT1	SPANXN3
0.9096139	PVT1	PTCD1
0.9095859	PVT1	BCAS3
0.90949017	PVT1	ZHX3
0.9094514	PVT1	APBA2
0.90939724	PVT1	GPC1
0.90938866	PVT1	CTXN2
0.9093218	PVT1	MAP3K13
0.909273	PVT1	LRRC66
0.9091896	PVT1	STOX2
0.9091787	PVT1	PARD3
0.909169	PVT1	STARD13
0.90910393	PVT1	UBE2L3
0.9090553	PVT1	PLXNA1
0.9089998	PVT1	PHLPP2
0.90897036	PVT1	CMKLR1
0.90895724	PVT1	TNRC6A
0.90893424	PVT1	CLSTN1
0.9088565	PVT1	ZSWIM3
0.9087703	PVT1	CCSAP
0.90876734	PVT1	FYCO1
0.9087665	PVT1	GPS1
0.90859467	PVT1	RAPGEF2
0.9085161	PVT1	CHRND
0.90844065	PVT1	MBD5
0.9084197	PVT1	ADPRH
0.9083656	PVT1	CLUAP1
0.908356	PVT1	DNMT3B
0.9083227	PVT1	ABCA4
0.90830773	PVT1	SMG5
0.9083053	PVT1	RPS2
0.90826213	PVT1	TGFBR1
0.90815735	PVT1	DRAXIN
0.9080387	PVT1	WDR91
0.9080179	PVT1	ATP9A
0.907983	PVT1	SLC36A4
0.9079379	PVT1	ARGLU1
0.9079366	PVT1	TCF24
0.9078712	PVT1	PRPF40A
0.90777266	PVT1	SYNGR3
0.90775007	PVT1	DR1
0.9077283	PVT1	DHDDS
0.9077206	PVT1	KLHL13
0.90771484	PVT1	UBE3A
0.9076665	PVT1	TCF21
0.9076565	PVT1	PGAP3
0.9075945	PVT1	APBA1
0.90756965	PVT1	TMCC2
0.90754133	PVT1	CDC20B
0.9074639	PVT1	ADCY4
0.90720195	PVT1	WDR89
0.90713775	PVT1	FN1
0.90712816	PVT1	USP7
0.90709895	PVT1	GDF2
0.9069041	PVT1	CABLES1
0.90687203	PVT1	RBL1
0.90682983	PVT1	PDGFRA
0.9067134	PVT1	UBE2O
0.9067	PVT1	RAB22A
0.90658957	PVT1	TECPR2
0.9065848	PVT1	MTERF3
0.9065818	PVT1	MMP2
0.9064618	PVT1	ABR
0.90630704	PVT1	COBL
0.9062272	PVT1	C9orf84
0.9061878	PVT1	UFM1
0.90606403	PVT1	HS6ST1
0.90605414	PVT1	CAPN10
0.9060199	PVT1	ARL16
0.9060152	PVT1	APOO
0.9059936	PVT1	FIGNL1
0.9059897	PVT1	WDR6
0.9059543	PVT1	MTHFD2L
0.9059432	PVT1	HSD3B7
0.9059341	PVT1	ZNF423
0.90585345	PVT1	CPSF7
0.9058297	PVT1	SLC18A1
0.9056737	PVT1	FBXL14
0.9056453	PVT1	RNF125
0.90562344	PVT1	HS6ST2
0.9056102	PVT1	MACC1
0.9055915	PVT1	ALDH2
0.9055399	PVT1	ADCY6
0.9052257	PVT1	SLC35F6
0.90513486	PVT1	POLR3D
0.90500504	PVT1	HAP1
0.9048919	PVT1	TMPRSS11B
0.90488863	PVT1	SERPINB2
0.90488654	PVT1	GTF2H3
0.90481484	PVT1	STK38
0.9047246	PVT1	PPP1R3B
0.9043307	PVT1	ZNF347
0.9043002	PVT1	RLTPR
0.90428543	PVT1	GPR83
0.90424514	PVT1	CTSZ
0.90423816	PVT1	SETD1B
0.9042343	PVT1	HCAR1
0.9042276	PVT1	MAPRE1
0.90419334	PVT1	SLC27A3
0.9040521	PVT1	STAG3
0.90394306	PVT1	MTHFD2
0.90387297	PVT1	KIRREL3
0.9036146	PVT1	BTAF1
0.90358764	PVT1	DENND5B
0.9035766	PVT1	BMPR1A
0.9035742	PVT1	SNX30
0.9035376	PVT1	RAB27A
0.9034807	PVT1	RASAL2
0.90346825	PVT1	NAMPT
0.9033366	PVT1	LEP
0.90328604	PVT1	TTC23L
0.90317845	PVT1	MAP4
0.90316015	PVT1	SLC46A1
0.9031141	PVT1	SMARCAD1
0.9031123	PVT1	RBMS3
0.90295446	PVT1	PADI1
0.9029061	PVT1	TTC19
0.90288925	PVT1	PDZD2
0.9028271	PVT1	TRIM41
0.9027741	PVT1	HDAC1
0.9027698	PVT1	B4GALT1
0.9027122	PVT1	TACC3
0.9026888	PVT1	AHCTF1
0.9024972	PVT1	CASP10
0.9024925	PVT1	ST6GALNAC3
0.9024812	PVT1	GRIK1
0.9024128	PVT1	RASGRP3
0.9024064	PVT1	DDX19A
0.9022848	PVT1	RBM15B
0.902266	PVT1	STK17B
0.9021859	PVT1	NCOA5
0.9021581	PVT1	LMAN2
0.90213054	PVT1	CHUK
0.902125	PVT1	SMNDC1
0.9021094	PVT1	RTN4
0.90201783	PVT1	DPP9
0.90200996	PVT1	ARHGEF40
0.9019991	PVT1	CHSY1
0.9019618	PVT1	ZNF554
0.901841	PVT1	BCKDHA
0.90173304	PVT1	PRR12
0.90167147	PVT1	PHACTR1
0.9016153	PVT1	VAPA
0.90158004	PVT1	PTTG1IP
0.9015252	PVT1	LRBA
0.90147805	PVT1	FUK
0.9013912	PVT1	JDP2
0.9013908	PVT1	ADGRG2
0.9013609	PVT1	LST1
0.90133303	PVT1	ASPN
0.9012047	PVT1	SAC3D1
0.90115124	PVT1	LRP2
0.90114707	PVT1	MPP1
0.9011335	PVT1	ZNF487
0.9011216	PVT1	ODF2L
0.9010699	PVT1	USP36
0.90098083	PVT1	PLA2G15
0.9008732	PVT1	RBM7
0.90085924	PVT1	ARRDC3
0.9007792	PVT1	CTPS1
0.9007285	PVT1	FOXO3
0.90071577	PVT1	WDR26
0.900679	PVT1	ALKBH3
0.90064883	PVT1	SPECC1
0.9006088	PVT1	M1AP
0.90060836	PVT1	RHBDF1
0.90051794	PVT1	FOXI3
0.9004174	PVT1	UBA52
0.9002539	PVT1	HSP90AB1
0.900222	PVT1	ERC1
0.900208	PVT1	PLCD3
0.90016484	PVT1	SLC1A4
0.8997032	PVT1	NAV2
0.899701	PVT1	PSMB2
0.8996276	PVT1	DHTKD1
0.8995396	PVT1	ARL1
0.8995048	PVT1	SPA17
0.8993141	PVT1	LEMD3
0.8992709	PVT1	LARP7
0.8992088	PVT1	MIPOL1
0.8991982	PVT1	CNST
0.8991863	PVT1	ANKMY1
0.8989386	PVT1	ZNF619
0.89890903	PVT1	CCNY
0.8988937	PVT1	BYSL
0.89879394	PVT1	ITPR3
0.8987893	PVT1	ZEB1
0.8987808	PVT1	CDH22
0.89865243	PVT1	SLX4IP
0.89860195	PVT1	AUNIP
0.8985933	PVT1	PGAP1
0.89854836	PVT1	GRIP2
0.8984863	PVT1	WDTC1
0.8984509	PVT1	MOCOS
0.8983519	PVT1	PPRC1
0.89834744	PVT1	DDX42
0.8983221	PVT1	GALNT16
0.8983202	PVT1	FAM208B
0.89831203	PVT1	PZP
0.8982572	PVT1	DTNB
0.8981638	PVT1	USB1
0.89808667	PVT1	AP4M1
0.89807856	PVT1	LPGAT1
0.89807326	PVT1	CHD4
0.897983	PVT1	RNF8
0.8979572	PVT1	KCNA3
0.8979566	PVT1	VENTX
0.8979519	PVT1	PDLIM3
0.8978544	PVT1	PHF21A
0.8978522	PVT1	MCTP1
0.8977916	PVT1	BAG3
0.8976698	PVT1	KIAA2012
0.8975975	PVT1	RIMKLA
0.8975621	PVT1	YWHAZ
0.8975202	PVT1	NEU3
0.897461	PVT1	FANCC
0.8974495	PVT1	FOXF1
0.897391	PVT1	SPOP
0.8973014	PVT1	NFASC
0.8972838	PVT1	RRM2
0.89726293	PVT1	FUT7
0.89713246	PVT1	ARHGEF5
0.89709425	PVT1	MGA
0.8970779	PVT1	CRAT
0.89703673	PVT1	ABCA6
0.89699066	PVT1	SMIM7
0.8969596	PVT1	MAN2B1
0.89689875	PVT1	ZNF667
0.8968357	PVT1	SRCIN1
0.89672333	PVT1	PRKRIR
0.8966157	PVT1	CH507-9B2
0.89659166	PVT1	OPRK1
0.8965828	PVT1	AKAP9
0.89655924	PVT1	IGLL5
0.89651877	PVT1	ICOSLG
0.8965031	PVT1	LRRFIP1
0.8965031	PVT1	MSN
0.8964913	PVT1	KCNB1
0.89644444	PVT1	CSTB
0.896413	PVT1	SLC48A1
0.8963492	PVT1	CDAN1
0.8963071	PVT1	CCNL1
0.8963071	PVT1	DPF2
0.8961283	PVT1	RPP25
0.896038	PVT1	MROH5
0.89591426	PVT1	TRIM56
0.8958974	PVT1	MEMO1
0.8958906	PVT1	CSNK2A1
0.8958389	PVT1	SPRYD7
0.8957637	PVT1	GXYLT2
0.8957501	PVT1	FAM219B
0.8954013	PVT1	HAGHL
0.89530176	PVT1	SP1
0.89529634	PVT1	SLC35E1
0.89511186	PVT1	TLN1
0.89510095	PVT1	HR
0.89494133	PVT1	BIRC5
0.89483255	PVT1	CELF1
0.89482945	PVT1	FAM98A
0.8947059	PVT1	VEGFC
0.8946375	PVT1	STRN3
0.8945625	PVT1	SP3
0.8945308	PVT1	EFNA5
0.8945206	PVT1	TBXAS1
0.89441836	PVT1	FKBP5
0.89432144	PVT1	KLHL42
0.89426726	PVT1	CORO2A
0.89423704	PVT1	CAND1
0.89419824	PVT1	RPN1
0.89417654	PVT1	HKDC1
0.8941457	PVT1	FAM160A1
0.8940799	PVT1	CDH23
0.89402384	PVT1	DNAL4
0.89400387	PVT1	TOM1L1
0.8940017	PVT1	COL6A1
0.893914	PVT1	FAM46D
0.89382446	PVT1	MARVELD2
0.8938135	PVT1	CCDC177
0.8938054	PVT1	MED29
0.89379036	PVT1	ARHGAP35
0.8937638	PVT1	CMIP
0.89356685	PVT1	TERF2IP
0.8935347	PVT1	PRR11
0.8935331	PVT1	SIX4
0.8934843	PVT1	C7
0.8933624	PVT1	ARAP1
0.8932978	PVT1	KRT82
0.8932645	PVT1	DNAI1
0.893206	PVT1	LIX1L
0.8931977	PVT1	LGALSL
0.8931833	PVT1	MYH3
0.8931674	PVT1	ATRX
0.89315486	PVT1	RHOBTB3
0.89305764	PVT1	ZNF2
0.893032	PVT1	WNT9A
0.8930067	PVT1	HSPA2
0.8929447	PVT1	PAX1
0.8927804	PVT1	UBE2K
0.8927792	PVT1	CDK19
0.8926441	PVT1	ACAA1
0.89260095	PVT1	C11orf58
0.8925843	PVT1	PCBP2
0.89251494	PVT1	FAM127B
0.89250004	PVT1	SHOX2
0.8924821	PVT1	PLD1
0.8924816	PVT1	BACH2
0.8924772	PVT1	CEP295
0.89247215	PVT1	ZER1
0.89232224	PVT1	SIM2
0.8922867	PVT1	BUB3
0.89225847	PVT1	TRIM26
0.89220333	PVT1	WWC2
0.8921847	PVT1	RAG1
0.8921732	PVT1	SUMF2
0.89213055	PVT1	SOS1
0.8920649	PVT1	MINOS1
0.891883	PVT1	AXIN1
0.891783	PVT1	SLC16A3
0.89172375	PVT1	ADNP
0.89159554	PVT1	PRRC2C
0.8914563	PVT1	IKZF1
0.8914563	PVT1	CNN2
0.89144254	PVT1	ARHGEF10L
0.8913845	PVT1	CTDSP1
0.8912838	PVT1	SECISBP2
0.89128274	PVT1	NOX4
0.89117587	PVT1	PTAR1
0.891144	PVT1	ZBTB44
0.89110583	PVT1	GCNT3
0.8909406	PVT1	SMAD4
0.8908064	PVT1	GMEB1
0.89072394	PVT1	SUPT5H
0.8906813	PVT1	RAB30
0.89063656	PVT1	KCNE3
0.8906278	PVT1	SNX33
0.8906134	PVT1	HEATR5B
0.89059496	PVT1	PRCP
0.8905696	PVT1	NBEAL2
0.8905165	PVT1	ADAM33
0.89049685	PVT1	LIMK1
0.89047736	PVT1	RPL7L1
0.8904143	PVT1	ERCC6
0.89033794	PVT1	ZNF587B
0.8903138	PVT1	PI4KB
0.8902822	PVT1	NACC2
0.89025223	PVT1	NUTM2A
0.89023143	PVT1	CEP83
0.89016527	PVT1	SENP8
0.8901612	PVT1	MTMR12
0.8901567	PVT1	FBXO6
0.89011365	PVT1	CABP7
0.8900819	PVT1	BRD3
0.88997865	PVT1	FAM120C
0.88992983	PVT1	DHX33
0.8899026	PVT1	ADAM15
0.8898217	PVT1	MIOS
0.88981205	PVT1	ABCD2
0.8896918	PVT1	CASP2
0.8896593	PVT1	MED25
0.8896364	PVT1	MEI1
0.88945913	PVT1	PCDHGB5
0.8893393	PVT1	BMP8A
0.889187	PVT1	IRF1
0.8891574	PVT1	ZNF185
0.8891231	PVT1	LRRIQ4
0.889028	PVT1	FAM179A
0.8889767	PVT1	ATP2B4
0.8888762	PVT1	FBXO36
0.88884586	PVT1	MARK1
0.88883656	PVT1	RAB40B
0.8888277	PVT1	SLC8A3
0.8888013	PVT1	FKBP10
0.8887046	PVT1	MS4A4E
0.8886904	PVT1	FAM135B
0.8885315	PVT1	FSD1L
0.8884229	PVT1	DHRS3
0.8883016	PVT1	PCDHA1
0.8882963	PVT1	MAP2
0.888226	PVT1	ACACB
0.88816124	PVT1	KIF7
0.8881527	PVT1	ME2
0.8880761	PVT1	RHOT2
0.887996	PVT1	RRP7A
0.8878871	PVT1	LSM14B
0.8877451	PVT1	RNF10
0.88769156	PVT1	COMMD5
0.88765764	PVT1	IFNA13
0.8876074	PVT1	EOGT
0.8875941	PVT1	DPY19L4
0.88756317	PVT1	HMGA2
0.8875414	PVT1	MOCS3
0.8875362	PVT1	CNGB3
0.88738185	PVT1	ARHGEF38
0.8873746	PVT1	AP3B1
0.8873723	PVT1	ARHGEF26
0.8872537	PVT1	CAPZA2
0.887239	PVT1	ANO4
0.88720167	PVT1	GSG1
0.8870918	PVT1	ANKRD12
0.8870201	PVT1	SPIRE2
0.8869981	PVT1	DPAGT1
0.8868139	PVT1	TARBP2
0.8867054	PVT1	EPHB3
0.88660204	PVT1	PCDHGB2
0.88653994	PVT1	ARX
0.8864725	PVT1	FAM69B
0.88638395	PVT1	E2F2
0.88624084	PVT1	CCDC86
0.8861382	PVT1	CAB39
0.88610506	PVT1	PRKRIP1
0.8860804	PVT1	KIF6
0.88589925	PVT1	BRIP1
0.88585913	PVT1	EMP1
0.8858576	PVT1	TKT
0.8858225	PVT1	GINS1
0.8858021	PVT1	ZNF101
0.8855745	PVT1	RETSAT
0.8855704	PVT1	ZNF383
0.8854084	PVT1	NUDT4
0.8854057	PVT1	GID4
0.8853176	PVT1	TOPBP1
0.88527286	PVT1	HSBP1
0.8852299	PVT1	USP15
0.8851667	PVT1	FOXRED1
0.8851077	PVT1	FANCM
0.8850461	PVT1	RBMS2
0.88501203	PVT1	SERPINA7
0.88492054	PVT1	ETV3
0.88492054	PVT1	HNRNPL
0.8847884	PVT1	TAF1
0.8847165	PVT1	RAB11FIP3
0.88470477	PVT1	ALDOA
0.884633	PVT1	TACR1
0.8845172	PVT1	MS4A7
0.8844153	PVT1	MYPN
0.8843766	PVT1	SLC24A1
0.88437146	PVT1	ATP5D
0.8843691	PVT1	EFCAB2
0.8843627	PVT1	LYZ
0.88433576	PVT1	PTPRE
0.88427156	PVT1	TRPM2
0.8842598	PVT1	KLHL24
0.88415617	PVT1	NAGLU
0.8840567	PVT1	SLC15A1
0.8839634	PVT1	ACSM1
0.88393986	PVT1	ASPRV1
0.8839228	PVT1	SIGLEC10
0.8839191	PVT1	MPP6
0.8839003	PVT1	ATP8B4
0.8838947	PVT1	ANKRD44
0.88389003	PVT1	KIAA1551
0.8838832	PVT1	TMX1
0.8838131	PVT1	PPP6R3
0.8837681	PVT1	FAM8A1
0.8837658	PVT1	SERPINB7
0.8837528	PVT1	AAK1
0.88367397	PVT1	LILRB3
0.8836101	PVT1	TP53I13
0.88357925	PVT1	MIDN
0.883548	PVT1	RAPGEF1
0.88354576	PVT1	DSC1
0.88352245	PVT1	AHR
0.88349235	PVT1	MTX3
0.8834732	PVT1	ATL3
0.88338274	PVT1	ABCF1
0.8833696	PVT1	RGAG4
0.8833251	PVT1	ILKAP
0.88315916	PVT1	GLUL
0.88310266	PVT1	TEF
0.88297755	PVT1	SDC3
0.8828774	PVT1	MIS12
0.88274884	PVT1	QTRTD1
0.8827167	PVT1	SCARF1
0.8826355	PVT1	GNB4
0.8826355	PVT1	PGC
0.8825233	PVT1	ATF6
0.8824123	PVT1	GHR
0.88235605	PVT1	MBNL3
0.88231975	PVT1	CIRH1A
0.88228136	PVT1	SCN3A
0.88223	PVT1	SLC20A1
0.8821132	PVT1	KCNQ4
0.8818627	PVT1	PLBD2
0.8817261	PVT1	TLR3
0.88170063	PVT1	SERTAD4
0.88170063	PVT1	IKZF2
0.8816487	PVT1	MATN1
0.8816168	PVT1	GPX8
0.8815895	PVT1	C7orf57
0.8813217	PVT1	DCAF7
0.8812868	PVT1	ADCY8
0.881235	PVT1	SEC16A
0.8810614	PVT1	ADCY2
0.88098085	PVT1	TUBB
0.8809714	PVT1	MAP3K11
0.88072413	PVT1	SAYSD1
0.88072276	PVT1	TMEM65
0.8806875	PVT1	CUL9
0.8806824	PVT1	ZNF681
0.8806728	PVT1	CFLAR
0.88062096	PVT1	MAGEB1
0.8805649	PVT1	HERPUD1
0.88054764	PVT1	SF3A3
0.8805434	PVT1	USP3
0.8803894	PVT1	ERMP1
0.8803346	PVT1	FCAMR
0.8802992	PVT1	CD34
0.8802979	PVT1	FIBP
0.880263	PVT1	KAT7
0.88025665	PVT1	RNF220
0.880235	PVT1	TTC34
0.8802079	PVT1	TRIM2
0.88016635	PVT1	ZNF346
0.8801079	PVT1	ACOT7
0.880046	PVT1	CYB5D2
0.88003397	PVT1	CPNE4
0.87985307	PVT1	PXDNL
0.8796272	PVT1	PCBP1
0.8796023	PVT1	AFG3L2
0.8795376	PVT1	TNFAIP8L1
0.8794928	PVT1	PFN2
0.87946844	PVT1	WFDC2
0.87935716	PVT1	ZMIZ2
0.8793004	PVT1	GLYAT
0.87927103	PVT1	MBP
0.8792677	PVT1	ETS2
0.87915635	PVT1	RCCD1
0.8790878	PVT1	THOP1
0.87899756	PVT1	ZEB2
0.8789944	PVT1	PGA4
0.87898767	PVT1	ZNF239
0.8787214	PVT1	CPD
0.87868553	PVT1	ECE1
0.8785191	PVT1	EML6
0.8784852	PVT1	C3orf18
0.8784307	PVT1	PRKX
0.878422	PVT1	POLK
0.87838876	PVT1	PPFIA4
0.878345	PVT1	KLRD1
0.8783421	PVT1	A4GALT
0.87824416	PVT1	NPAT
0.87819993	PVT1	PEAR1
0.878143	PVT1	MAG
0.8781393	PVT1	KIAA1024L
0.87807035	PVT1	ARNT
0.8780404	PVT1	ATP1B4
0.8778992	PVT1	KIAA1324
0.8777941	PVT1	IFT140
0.87776977	PVT1	AKR1A1
0.8775625	PVT1	INO80C
0.87753636	PVT1	ANKS3
0.87752426	PVT1	C16orf86
0.87734264	PVT1	PSG11
0.8772419	PVT1	NOL9
0.877217	PVT1	ZNF200
0.87717706	PVT1	HP
0.8771184	PVT1	FDX1
0.8771183	PVT1	ITGA2B
0.87702775	PVT1	ZNF695
0.87702054	PVT1	RP11-644F5
0.87690854	PVT1	TMEM131
0.876899	PVT1	PPARD
0.876896	PVT1	MYBL2
0.8768864	PVT1	WRAP53
0.8767376	PVT1	ZNF703
0.87673116	PVT1	ADCYAP1R1
0.87664616	PVT1	NAP1L5
0.87664336	PVT1	EXT1
0.87659657	PVT1	GPSM2
0.87659335	PVT1	TSPYL2
0.8765882	PVT1	PPP1R13B
0.87650335	PVT1	CA12
0.87649333	PVT1	DOCK6
0.8763966	PVT1	KNCN
0.87630975	PVT1	RMND5B
0.87627333	PVT1	GPR85
0.8762671	PVT1	ITGA10
0.87623334	PVT1	IL17RD
0.87619907	PVT1	GALNT6
0.876196	PVT1	SEC22C
0.8759789	PVT1	ZNF526
0.87592137	PVT1	FAM43A
0.8759127	PVT1	TAS2R50
0.8758493	PVT1	GRSF1
0.8758089	PVT1	DUSP28
0.8758089	PVT1	ALDH1A2
0.8757109	PVT1	CHD1
0.8755996	PVT1	ADRB3
0.8755248	PVT1	SLC13A4
0.87535095	PVT1	IFT88
0.8753359	PVT1	BCAM
0.87526995	PVT1	NAA16
0.87511533	PVT1	CDH3
0.8750958	PVT1	DNAJC22
0.87501156	PVT1	CCDC115
0.87496066	PVT1	PRPF3
0.8747566	PVT1	GREM1
0.8747207	PVT1	WFDC1
0.8746567	PVT1	ZNF616
0.8746535	PVT1	PARN
0.87461853	PVT1	RAB29
0.87461156	PVT1	BZW1
0.8745829	PVT1	UNC5C
0.8745437	PVT1	APOOL
0.87449324	PVT1	SLC38A9
0.8744565	PVT1	CEBPG
0.8744295	PVT1	GNS
0.8744121	PVT1	CAMSAP1
0.8743071	PVT1	MAFG
0.8741759	PVT1	CDHR1
0.8741517	PVT1	QSOX2
0.8740878	PVT1	CHST6
0.8740637	PVT1	CCDC60
0.8740144	PVT1	SCGB3A1
0.8738458	PVT1	CBFA2T2
0.8738347	PVT1	PPP2R2C
0.8736155	PVT1	AZGP1
0.87360495	PVT1	MCPH1
0.87359124	PVT1	C14orf159
0.8735283	PVT1	GPATCH4
0.8734522	PVT1	FGFR1OP
0.87337995	PVT1	ZFX
0.87337506	PVT1	TMEM104
0.8733299	PVT1	SMIM18
0.8732969	PVT1	AMDHD2
0.8732929	PVT1	ZNF664
0.87324226	PVT1	HHLA3
0.8731855	PVT1	PLCH2
0.87309015	PVT1	GALNT1
0.87297827	PVT1	COL9A2
0.8728987	PVT1	FGA
0.8728957	PVT1	UBE2Z
0.8727993	PVT1	DCTN4
0.8727572	PVT1	AHNAK
0.8727267	PVT1	ASPA
0.8726705	PVT1	MALL
0.8725349	PVT1	CAPN5
0.8725065	PVT1	ZFP90
0.872496	PVT1	STYX
0.8724315	PVT1	KIAA1841
0.8723316	PVT1	GOLGA7B
0.87229216	PVT1	ZNF77
0.8722552	PVT1	ANKRD42
0.8721881	PVT1	NAA25
0.8721732	PVT1	SPATA33
0.87214565	PVT1	ERICH1
0.87213886	PVT1	FAM120AOS
0.872013	PVT1	VASP
0.8718635	PVT1	ZNF865
0.87175536	PVT1	SSRP1
0.8717379	PVT1	CHTF8
0.8716704	PVT1	CLIC4
0.87163216	PVT1	RHNO1
0.8716043	PVT1	TROVE2
0.8714625	PVT1	DXO
0.87132776	PVT1	SOS2
0.87129545	PVT1	SLC35A4
0.87120473	PVT1	NCOA7
0.8711761	PVT1	DDX24
0.8711751	PVT1	FAM73B
0.8711066	PVT1	GNG7
0.8710538	PVT1	FAM110C
0.8710419	PVT1	ZCCHC3
0.8710351	PVT1	CCDC152
0.87098837	PVT1	CEP44
0.87094283	PVT1	URGCP
0.8707144	PVT1	ANAPC4
0.87069535	PVT1	KL
0.8703772	PVT1	TTC7A
0.87034786	PVT1	IL1A
0.87033623	PVT1	ARSD
0.8702105	PVT1	FAM117B
0.8701458	PVT1	FAM49A
0.8700756	PVT1	ZNF33A
0.8700591	PVT1	ARNTL2
0.86997986	PVT1	CRTC3
0.8698501	PVT1	PLD5
0.86971337	PVT1	NUAK1
0.8696518	PVT1	SSTR4
0.86957645	PVT1	ETF1
0.86952704	PVT1	NPAP1
0.86943775	PVT1	MARVELD1
0.8693956	PVT1	TSN
0.8693769	PVT1	FER1L5
0.8693037	PVT1	SHOC2
0.8693028	PVT1	TBC1D25
0.8692891	PVT1	LRRN4CL
0.86927485	PVT1	BMP3
0.8692377	PVT1	ZNF556
0.86921686	PVT1	TSC22D2
0.86916506	PVT1	HOXD1
0.8690911	PVT1	LDLR
0.86886334	PVT1	TMCC1
0.8688126	PVT1	C11orf96
0.8686821	PVT1	ZNRF3
0.8686746	PVT1	ADGRG3
0.86855984	PVT1	CYCS
0.8684699	PVT1	SAXO2
0.8684539	PVT1	MPP2
0.86836374	PVT1	LRRC58
0.86835235	PVT1	CECR5
0.8681986	PVT1	LRRC3
0.8681061	PVT1	PTPRA
0.86805284	PVT1	ID2
0.86788565	PVT1	SLC25A37
0.8678238	PVT1	HADHB
0.8677985	PVT1	PRMT1
0.86778045	PVT1	STIL
0.86770046	PVT1	MED18
0.86764807	PVT1	NUCKS1
0.8675629	PVT1	ZFP36L2
0.86745626	PVT1	PUS1
0.86738163	PVT1	KCNA7
0.8673199	PVT1	PTGES3L
0.8673194	PVT1	YIPF6
0.8672185	PVT1	STRN
0.86721337	PVT1	ATG4B
0.8671962	PVT1	RBM25
0.8671904	PVT1	INO80
0.8671858	PVT1	ZNF639
0.86700636	PVT1	ODF3B
0.8669405	PVT1	CACNG8
0.8668853	PVT1	CCRL2
0.8668191	PVT1	FKBP15
0.86680233	PVT1	REPS2
0.866791	PVT1	NUP54
0.8666616	PVT1	ESRRB
0.86660445	PVT1	NUP98
0.8665281	PVT1	RAD51D
0.8664135	PVT1	TEFM
0.86635804	PVT1	ADM2
0.86635804	PVT1	HPS3
0.8662588	PVT1	ZNF729
0.8661325	PVT1	NOL11
0.86609006	PVT1	CBARP
0.8660784	PVT1	CROCC2
0.8660375	PVT1	PGBD2
0.86593676	PVT1	RNF38
0.8658975	PVT1	DDX25
0.86582285	PVT1	PPM1F
0.8657226	PVT1	YBX2
0.8656905	PVT1	GPR55
0.86555034	PVT1	SLC11A2
0.8653533	PVT1	CANX
0.8652134	PVT1	METTL16
0.8650713	PVT1	VPS13C
0.86466056	PVT1	CCDC71
0.86445343	PVT1	GRK5
0.86439943	PVT1	PTPRG
0.86406875	PVT1	SCO1
0.8640039	PVT1	RP11-286N22
0.86389625	PVT1	MGAM2
0.8638147	PVT1	DGCR2
0.8637648	PVT1	CLDN2
0.8637186	PVT1	MCFD2
0.8636774	PVT1	MPPE1
0.8636024	PVT1	CACNB4
0.8634327	PVT1	LRPPRC
0.8634285	PVT1	VAT1
0.86338377	PVT1	EIF2AK4
0.8632782	PVT1	PAPLN
0.863198	PVT1	RNF34
0.86318564	PVT1	ZNF3
0.86317486	PVT1	ARHGAP44
0.8631575	PVT1	CYB561A3
0.8631503	PVT1	DSTN
0.8630602	PVT1	DNAJC3
0.8630421	PVT1	SIGLEC15
0.8628772	PVT1	TMED8
0.86266947	PVT1	C6orf132
0.8626688	PVT1	CERS2
0.8626537	PVT1	MAB21L2
0.86264974	PVT1	SUSD6
0.86261606	PVT1	ZBED5
0.86252123	PVT1	GDF11
0.86246246	PVT1	FBLL1
0.8623538	PVT1	PTPMT1
0.86225647	PVT1	MACROD2
0.86211455	PVT1	NRIP1
0.86199194	PVT1	KDM1B
0.86198395	PVT1	MROH2A
0.86196715	PVT1	DIP2B
0.86194235	PVT1	BCAS4
0.86173505	PVT1	ZBTB41
0.86166704	PVT1	SP4
0.8616327	PVT1	DNAJC18
0.8615413	PVT1	PLXND1
0.86153233	PVT1	FCF1
0.86132777	PVT1	PITPNM1
0.8613114	PVT1	SULT2B1
0.8612778	PVT1	STEAP4
0.8611851	PVT1	FAM210A
0.8611659	PVT1	TJP3
0.8609127	PVT1	UBL3
0.86082935	PVT1	ZNF850
0.8608042	PVT1	SLC25A14
0.86078715	PVT1	RBMXL1
0.86077094	PVT1	PERP
0.8607002	PVT1	SAE1
0.8606656	PVT1	KAT6A
0.86046857	PVT1	SGMS1
0.8604064	PVT1	DYNC1LI2
0.860209	PVT1	PRSS53
0.8601916	PVT1	MLLT10
0.86018264	PVT1	GRWD1
0.8601395	PVT1	TEX261
0.8600182	PVT1	CNTN2
0.8600067	PVT1	MTF1
0.85995454	PVT1	GATB
0.85994124	PVT1	OR7D2
0.8599073	PVT1	ZNF107
0.8598264	PVT1	ZNF737
0.8598264	PVT1	CHRNA3
0.8596611	PVT1	GBP4
0.8596248	PVT1	DBNL
0.85960436	PVT1	MYO9B
0.8595995	PVT1	KRT18
0.8593562	PVT1	SLCO2B1
0.85935503	PVT1	ABCA9
0.8593233	PVT1	MGP
0.8593187	PVT1	PVRL4
0.8589431	PVT1	RNF11
0.8588672	PVT1	PRRT1
0.8587271	PVT1	LINGO2
0.8585188	PVT1	SPPL2A
0.85849035	PVT1	CX3CL1
0.858443	PVT1	DHX9
0.85832024	PVT1	CSMD2
0.8583071	PVT1	HEATR3
0.8582777	PVT1	PHF20
0.85800487	PVT1	PCDHGA6
0.8579842	PVT1	ZNF83
0.8579582	PVT1	SLC39A14
0.85789955	PVT1	SH2B1
0.8578646	PVT1	NAPEPLD
0.85782135	PVT1	PTPN14
0.85775983	PVT1	CNTNAP2
0.8576733	PVT1	CHEK1
0.857647	PVT1	ICOS
0.85763043	PVT1	TMPO
0.85754347	PVT1	CUL7
0.85753	PVT1	PRICKLE3
0.8575134	PVT1	NARS
0.85746896	PVT1	XPNPEP3
0.8574611	PVT1	EPS15
0.8574586	PVT1	PPP2R3B
0.8574449	PVT1	VASH1
0.85731864	PVT1	TJAP1
0.8572297	PVT1	AGT
0.85719717	PVT1	XPO7
0.85717416	PVT1	SLC30A9
0.85701036	PVT1	CLDN23
0.85696983	PVT1	FAM219A
0.85690117	PVT1	EZR
0.8568349	PVT1	HDLBP
0.8568002	PVT1	RGSL1
0.8567809	PVT1	NPTN
0.8567803	PVT1	OPA3
0.8565185	PVT1	CDT1
0.8564951	PVT1	TNP1
0.8564464	PVT1	SLC16A9
0.8563962	PVT1	CDH2
0.8562414	PVT1	OSTN
0.8561341	PVT1	HINT3
0.85613054	PVT1	EGR3
0.8559582	PVT1	MYH9
0.8559137	PVT1	SLC5A6
0.8559121	PVT1	DNAH14
0.85585845	PVT1	ZCCHC8
0.8558342	PVT1	KPNA1
0.8558062	PVT1	KDELC1
0.85566634	PVT1	PIKFYVE
0.8556614	PVT1	IQSEC2
0.8556491	PVT1	FBXO48
0.8555676	PVT1	ABHD8
0.85555667	PVT1	HTN3
0.855531	PVT1	TGFBRAP1
0.85550207	PVT1	BSPRY
0.855393	PVT1	ACTR10
0.855386	PVT1	PHF21B
0.8553784	PVT1	AK3
0.8553776	PVT1	PTMA
0.85531306	PVT1	PANK1
0.85530466	PVT1	MYLK4
0.85521555	PVT1	BIRC7
0.8551279	PVT1	UPP1
0.85504025	PVT1	POLA2
0.85496503	PVT1	MICALL2
0.8549448	PVT1	SFN
0.8549252	PVT1	SHISA9
0.8549156	PVT1	MPC2
0.8547372	PVT1	DBR1
0.8547148	PVT1	EMC10
0.8547134	PVT1	ASL
0.85462236	PVT1	FHL2
0.85456365	PVT1	GOLGA5
0.8545271	PVT1	DCBLD2
0.85449994	PVT1	L3MBTL3
0.85442144	PVT1	F2RL3
0.8541653	PVT1	GK5
0.85412544	PVT1	CNDP1
0.85409117	PVT1	MYL9
0.85399663	PVT1	C15orf61
0.8537189	PVT1	FAM181B
0.85361946	PVT1	KPNA4
0.8535434	PVT1	GCC2
0.8534599	PVT1	NPFFR1
0.8534462	PVT1	SUCNR1
0.85342246	PVT1	GP5
0.85337013	PVT1	IRS1
0.8531513	PVT1	PTPRJ
0.8531057	PVT1	RNF216
0.853066	PVT1	DAP
0.8528689	PVT1	TMEM17
0.8528458	PVT1	CDS1
0.8528013	PVT1	PLA2G12A
0.852613	PVT1	TMC8
0.852436	PVT1	AKAP5
0.8523388	PVT1	AMZ1
0.8521542	PVT1	SLC29A4
0.8521488	PVT1	GALNT7
0.8521488	PVT1	YLPM1
0.85213333	PVT1	EHMT2
0.8520734	PVT1	TDRD10
0.852069	PVT1	URGCP-MRPS24
0.85192883	PVT1	RUNX1
0.851892	PVT1	MGAT1
0.8518172	PVT1	MOB4
0.851732	PVT1	SNX8
0.851722	PVT1	RBM45
0.85168	PVT1	MTDH
0.8515055	PVT1	TTLL7
0.8514968	PVT1	DDTL
0.85147417	PVT1	METTL6
0.8511233	PVT1	HS3ST1
0.8510435	PVT1	GPI
0.8509052	PVT1	NES
0.8508954	PVT1	TMEM206
0.8504365	PVT1	IDS
0.85031533	PVT1	INO80D
0.8503121	PVT1	C2orf72
0.8502466	PVT1	JRK
0.8501063	PVT1	IFT27
0.85005784	PVT1	GPCPD1
0.84989727	PVT1	CTNS
0.8498605	PVT1	CNTRL
0.8498584	PVT1	RNF180
0.8497516	PVT1	KIAA2013
0.8496551	PVT1	FUT1
0.84965	PVT1	DUSP7
0.8496373	PVT1	ACER3
0.849612	PVT1	MAPKBP1
0.8494352	PVT1	PPFIBP2
0.84942716	PVT1	CLDN12
0.84933996	PVT1	STMN1
0.8492131	PVT1	S100A1
0.8491919	PVT1	RASSF6
0.8491528	PVT1	STAC2
0.8491028	PVT1	LGALS2
0.8489252	PVT1	NLRP2P
0.8487407	PVT1	ARTN
0.8486706	PVT1	SOCS2
0.84856707	PVT1	LDAH
0.8484819	PVT1	C3orf33
0.8483172	PVT1	ASB1
0.848242	PVT1	RIF1
0.84813756	PVT1	CKAP2L
0.84804845	PVT1	RHBDD1
0.8480106	PVT1	LTBP4
0.84798753	PVT1	STK31
0.8479791	PVT1	CYP4F2
0.8479667	PVT1	WNT10A
0.84791744	PVT1	RIN2
0.847873	PVT1	USP45
0.8478122	PVT1	IRS4
0.84780157	PVT1	TRPM6
0.8477409	PVT1	CRTAP
0.84772325	PVT1	C10orf71
0.8476469	PVT1	TESK1
0.84757763	PVT1	NCOR1
0.8475747	PVT1	ISPD
0.8474984	PVT1	ZNF175
0.84744835	PVT1	NAT8L
0.8473948	PVT1	SYAP1
0.8473147	PVT1	SHROOM1
0.84717107	PVT1	COX19
0.8471626	PVT1	TMPRSS9
0.8468822	PVT1	HSPA12A
0.8468787	PVT1	ERO1B
0.84682524	PVT1	CD8A
0.8466888	PVT1	CYB561
0.84657836	PVT1	PCSK7
0.8464831	PVT1	TMEM26
0.8463302	PVT1	CALHM1
0.84631383	PVT1	PSMA4
0.846269	PVT1	SMG6
0.8462354	PVT1	LARP4B
0.8461466	PVT1	UTP14C
0.8460756	PVT1	CETN2
0.84601337	PVT1	ZNF257
0.8460022	PVT1	NCF1
0.845905	PVT1	CITED4
0.84586465	PVT1	F11R
0.8458153	PVT1	SEL1L3
0.8457997	PVT1	PPP4R2
0.8457957	PVT1	SYNC
0.84568286	PVT1	SLC5A10
0.8455319	PVT1	FSTL1
0.84551334	PVT1	CHRNA7
0.8454646	PVT1	LRRTM2
0.8454567	PVT1	MAN1C1
0.84543586	PVT1	STX18
0.84542865	PVT1	FASTK
0.8453773	PVT1	ATG12
0.8453773	PVT1	GINS3
0.8453666	PVT1	RIC3
0.8452449	PVT1	GART
0.84499973	PVT1	STEAP3
0.8449618	PVT1	MANSC1
0.84491843	PVT1	SSU72
0.8448674	PVT1	SOCS5
0.8448467	PVT1	MPRIP
0.8448448	PVT1	GNAS
0.84483355	PVT1	TIGD1
0.8448045	PVT1	BTG3
0.84465694	PVT1	PDE12
0.84463304	PVT1	GTPBP1
0.8445084	PVT1	NPFFR2
0.84450203	PVT1	PAH
0.8444599	PVT1	CPSF1
0.84436154	PVT1	NFAT5
0.8443443	PVT1	SPRED3
0.84432447	PVT1	XK
0.8441924	PVT1	MYLK3
0.8440935	PVT1	PTTG1
0.84406054	PVT1	KCTD12
0.84402776	PVT1	ARHGAP28
0.8439993	PVT1	NR2C2
0.84398293	PVT1	TNK2
0.843904	PVT1	TBPL1
0.84384906	PVT1	ZNF655
0.84383565	PVT1	SPTBN4
0.84383565	PVT1	CCDC120
0.8438313	PVT1	KCNJ14
0.8437624	PVT1	ABHD3
0.8436761	PVT1	DRD4
0.84362286	PVT1	EFS
0.8436177	PVT1	GATA1
0.8436014	PVT1	KLHL25
0.8433754	PVT1	CA13
0.84334457	PVT1	ZNF133
0.84331816	PVT1	C2orf50
0.8432289	PVT1	UBE2D3
0.8431877	PVT1	RP11-722G7
0.84306014	PVT1	RMND5A
0.8430276	PVT1	RPAIN
0.84292877	PVT1	MICAL2
0.84291184	PVT1	CWC27
0.8428679	PVT1	CRAMP1
0.842821	PVT1	VSTM4
0.84281045	PVT1	KCNMB1
0.8427789	PVT1	ZFAND5
0.84276354	PVT1	NUBP1
0.8427607	PVT1	TM9SF3
0.8427348	PVT1	TGM6
0.84270895	PVT1	SLC2A2
0.84269786	PVT1	RNF168
0.84259456	PVT1	ALG14
0.8424362	PVT1	UBA1
0.8423774	PVT1	ADGB
0.84229726	PVT1	ACACA
0.8422041	PVT1	IGSF6
0.8421671	PVT1	ANAPC5
0.8421399	PVT1	MED9
0.84212506	PVT1	POU5F2
0.8418421	PVT1	CYTH2
0.8414754	PVT1	PRDM13
0.84141827	PVT1	AGMO
0.8413962	PVT1	ASB18
0.84135395	PVT1	YAP1
0.8412983	PVT1	PROSER1
0.84122807	PVT1	TRMT6
0.84115195	PVT1	GATM
0.8410764	PVT1	SCN2A
0.84100664	PVT1	CCDC62
0.84087586	PVT1	C19orf67
0.84065855	PVT1	MCC
0.8406111	PVT1	CYSLTR1
0.84046805	PVT1	CD300E
0.8404065	PVT1	SPATA20
0.8403815	PVT1	PRPH2
0.8403542	PVT1	NHLRC3
0.84030044	PVT1	DRAM1
0.84006816	PVT1	SLC25A29
0.8399818	PVT1	HINFP
0.8398793	PVT1	MIEF1
0.8398422	PVT1	TANC1
0.8396985	PVT1	RAB3IP
0.83966064	PVT1	STK3
0.8394803	PVT1	CHRNA5
0.8394238	PVT1	WBSCR22
0.83940166	PVT1	PTGES2
0.8393256	PVT1	LZTFL1
0.8392763	PVT1	IL13RA1
0.8392207	PVT1	BROX
0.8392124	PVT1	REPS1
0.8391913	PVT1	NOA1
0.83916056	PVT1	NFIB
0.83912313	PVT1	SEPHS1
0.8391095	PVT1	PIN1
0.83910453	PVT1	NDUFAF4
0.8390297	PVT1	ANKLE2
0.8389865	PVT1	XIRP2
0.8389463	PVT1	SFT2D1
0.83892816	PVT1	TMEM14A
0.8387763	PVT1	CLVS1
0.83876306	PVT1	APCDD1
0.83876306	PVT1	MCUR1
0.83865255	PVT1	RIC8A
0.8385251	PVT1	ING1
0.83833444	PVT1	PDE1A
0.8383296	PVT1	GABRQ
0.8383078	PVT1	CCDC174
0.8382851	PVT1	NKAP
0.8382346	PVT1	ATP6V1B2
0.8380514	PVT1	ARID2
0.8379929	PVT1	GTPBP2
0.8379504	PVT1	ZNF148
0.8379414	PVT1	ACSM6
0.8376858	PVT1	SCRN3
0.83759016	PVT1	ZNF709
0.8372666	PVT1	HLF
0.8371457	PVT1	PAQR7
0.83713037	PVT1	TPBG
0.83708096	PVT1	ALKBH5
0.83698577	PVT1	KIF1C
0.83683544	PVT1	WWC3
0.8367097	PVT1	FBXW12
0.8365904	PVT1	NGEF
0.8365568	PVT1	FERMT1
0.83655554	PVT1	ZIC2
0.83640426	PVT1	NT5DC3
0.8362118	PVT1	RPS24
0.8361461	PVT1	MORC3
0.83611584	PVT1	TFAP2B
0.8360828	PVT1	KLF15
0.8359748	PVT1	C1QTNF3
0.835808	PVT1	AARS2
0.8357668	PVT1	PIP5K1C
0.8357165	PVT1	HSH2D
0.8357083	PVT1	STIM2
0.83553076	PVT1	BRAP
0.8354027	PVT1	CYFIP2
0.8353364	PVT1	FCRL3
0.8352935	PVT1	ANKRD27
0.8352909	PVT1	APH1A
0.8352803	PVT1	FBXL17
0.83517647	PVT1	KDM1A
0.8350396	PVT1	LTB
0.83494854	PVT1	AP3S2
0.83490807	PVT1	PRKAA1
0.83489764	PVT1	USP28
0.83486784	PVT1	NAA10
0.83484924	PVT1	ZHX1
0.8348452	PVT1	NARFL
0.8347708	PVT1	CDCA4
0.83464867	PVT1	ADGRG4
0.83447003	PVT1	FATE1
0.8340403	PVT1	PRDM15
0.83399403	PVT1	OPALIN
0.8338005	PVT1	SLC4A7
0.8337508	PVT1	TTC6
0.8336327	PVT1	TTL
0.8335643	PVT1	POSTN
0.8335593	PVT1	CACNB1
0.83339876	PVT1	TMX4
0.8333393	PVT1	ZDBF2
0.83326465	PVT1	ROCK1
0.8332389	PVT1	SSUH2
0.83311915	PVT1	INHA
0.8330453	PVT1	HTATIP2
0.8330177	PVT1	ERVMER34-1
0.8328997	PVT1	MS4A6A
0.8328556	PVT1	SS18L1
0.8328253	PVT1	IRF2BP2
0.83271086	PVT1	SLC25A35
0.83268726	PVT1	DNAJB11
0.83258665	PVT1	RPL9
0.83253396	PVT1	C16orf87
0.8324314	PVT1	TMEM176A
0.8324155	PVT1	EIF5
0.83235174	PVT1	ACTR1A
0.8321945	PVT1	POMGNT2
0.83197457	PVT1	OAS3
0.83188015	PVT1	LILRB2
0.8317491	PVT1	C18orf32
0.8316388	PVT1	NRK
0.8313379	PVT1	ITCH
0.83133566	PVT1	ACVRL1
0.8312578	PVT1	ZBTB21
0.83122516	PVT1	FSHB
0.83119553	PVT1	PRB4
0.8310126	PVT1	RBM18
0.8308587	PVT1	UGT8
0.830821	PVT1	PFDN6
0.8307502	PVT1	CAMSAP2
0.8306699	PVT1	ATP5A1
0.8304841	PVT1	ENPP1
0.8304005	PVT1	CACNA1F
0.83036983	PVT1	GPR119
0.8301699	PVT1	PTRF
0.83016384	PVT1	EREG
0.8300679	PVT1	SNX18
0.8299348	PVT1	RIPPLY2
0.8297092	PVT1	KIAA1033
0.82961637	PVT1	FAM111A
0.82952136	PVT1	YPEL5
0.8295067	PVT1	SLC4A5
0.8294641	PVT1	RPS13
0.82938635	PVT1	PIK3CB
0.82933366	PVT1	RHO
0.82932234	PVT1	KCNMB4
0.8292689	PVT1	PPWD1
0.8291721	PVT1	PPP1R18
0.8291689	PVT1	ZNHIT6
0.82886803	PVT1	SPG20
0.8288586	PVT1	IFIH1
0.82883596	PVT1	TMEM164
0.8288304	PVT1	MXI1
0.82866704	PVT1	IL21R
0.8286543	PVT1	FBRSL1
0.828628	PVT1	TRIM32
0.82856494	PVT1	ITPKC
0.8283192	PVT1	CASK
0.82810503	PVT1	PRR14L
0.8279693	PVT1	RNF121
0.82795477	PVT1	CNOT1
0.82791346	PVT1	KCNJ15
0.827858	PVT1	PPP1R3E
0.8278277	PVT1	KCNE4
0.8278185	PVT1	ZDHHC8
0.82781285	PVT1	ZNF518A
0.82777905	PVT1	PIK3C2G
0.82765305	PVT1	MAGED1
0.8275806	PVT1	PRRG4
0.82751435	PVT1	NHS
0.82739365	PVT1	RFT1
0.8272311	PVT1	FLNB
0.827224	PVT1	TET1
0.82717794	PVT1	ENO1
0.82716405	PVT1	NAP1L1
0.82714003	PVT1	EIF4G1
0.8271365	PVT1	CEP76
0.8271357	PVT1	TRIM69
0.82712734	PVT1	C2orf49
0.82712114	PVT1	COL6A3
0.8271198	PVT1	ZNF555
0.8269342	PVT1	ZC3H18
0.82687044	PVT1	SUFU
0.826592	PVT1	NFIC
0.8265404	PVT1	MRPL47
0.8264938	PVT1	OTOF
0.82647204	PVT1	ERN1
0.8264604	PVT1	KCNB2
0.8264193	PVT1	MAP4K2
0.8262769	PVT1	KLRB1
0.82623893	PVT1	SDAD1
0.8261367	PVT1	GANC
0.8260887	PVT1	LPAR1
0.8260422	PVT1	STPG2
0.82598627	PVT1	CLNK
0.82594264	PVT1	TMEM189
0.8259057	PVT1	CHP1
0.825892	PVT1	ZBTB24
0.82586926	PVT1	NOXRED1
0.8258467	PVT1	THBS4
0.8258467	PVT1	C15orf40
0.8257116	PVT1	CEP70
0.825585	PVT1	GPIHBP1
0.8255839	PVT1	CD4
0.8255227	PVT1	ZMYM4
0.8253542	PVT1	VILL
0.8253145	PVT1	TMEM245
0.8252286	PVT1	DACT3
0.8251634	PVT1	CCDC160
0.82495373	PVT1	FGF22
0.8248767	PVT1	ERF
0.8248753	PVT1	DUS1L
0.82486206	PVT1	MAP2K7
0.82466626	PVT1	DCX
0.82465076	PVT1	E2F5
0.8246346	PVT1	TUFM
0.8245703	PVT1	TTC3
0.82442325	PVT1	BTG2
0.8243942	PVT1	SGPP2
0.82436967	PVT1	CARF
0.82424146	PVT1	LRRC41
0.8240856	PVT1	SPINK1
0.8240263	PVT1	ZFP64
0.82388973	PVT1	GPATCH2
0.823871	PVT1	NTNG2
0.82369256	PVT1	POLR2J3
0.823687	PVT1	KIAA1324L
0.8234816	PVT1	COL8A1
0.82327104	PVT1	ZNF827
0.8231912	PVT1	HID1
0.82307047	PVT1	ZNF674
0.82302654	PVT1	LTBR
0.8229159	PVT1	STK19
0.822814	PVT1	ADGRB2
0.8227946	PVT1	ATHL1
0.8227495	PVT1	PEX26
0.82256204	PVT1	CSNK1G1
[truncated: 1,786 more rows]
