# Supplementary material for: WAFNRLTG: A Novel Model for Predicting LncRNA Target Genes Based on Weighted Average Fusion Network Representation Learning Method
Source: Front Cell Dev Biol. 2022 Jan 19;9:820342. doi: 10.3389/fcell.2021.820342 (PMC8807548; doi:10.3389/fcell.2021.820342)
Supplement: Supplementary file 3 [file DataSheet1.CSV]

MALAT1	A4GALT
MALAT1	AADAT
MALAT1	AAED1
MALAT1	AAK1
MALAT1	AAR2
MALAT1	AARS2
MALAT1	AASDHPPT
MALAT1	AASS
MALAT1	ABCA1
MALAT1	ABCA13
MALAT1	ABCA4
MALAT1	ABCA6
MALAT1	ABCA9
MALAT1	ABCC2
MALAT1	ABCD2
MALAT1	ABCD3
MALAT1	ABCF1
MALAT1	ABHD1
MALAT1	ABHD18
MALAT1	ABHD2
MALAT1	ABHD3
MALAT1	ABHD8
MALAT1	ABR
MALAT1	AC004381
MALAT1	AC024592
MALAT1	ACAA1
MALAT1	ACACA
MALAT1	ACACB
MALAT1	ACAP2
MALAT1	ACCSL
MALAT1	ACER3
MALAT1	ACIN1
MALAT1	ACOT11
MALAT1	ACOT13
MALAT1	ACOT7
MALAT1	ACOX1
MALAT1	ACPP
MALAT1	ACSL6
MALAT1	ACSM1
MALAT1	ACSM6
MALAT1	ACTB
MALAT1	ACTG1
MALAT1	ACTR10
MALAT1	ACTR1A
MALAT1	ACTR2
MALAT1	ACTR3B
MALAT1	ACTR3C
MALAT1	ACVR1B
MALAT1	ACVRL1
MALAT1	ADAM15
MALAT1	ADAM17
MALAT1	ADAM33
MALAT1	ADAMTS13
MALAT1	ADAMTS17
MALAT1	ADAMTS4
MALAT1	ADAMTSL2
MALAT1	ADAMTSL3
MALAT1	ADCK1
MALAT1	ADCY2
MALAT1	ADCY3
MALAT1	ADCY4
MALAT1	ADCY5
MALAT1	ADCY6
MALAT1	ADCY8
MALAT1	ADCYAP1
MALAT1	ADCYAP1R1
MALAT1	ADD2
MALAT1	ADD3
MALAT1	ADGB
MALAT1	ADGRB2
MALAT1	ADGRE2
MALAT1	ADGRF5
MALAT1	ADGRG2
MALAT1	ADGRG3
MALAT1	ADGRG4
MALAT1	ADGRG6
MALAT1	ADGRV1
MALAT1	ADH5
MALAT1	ADI1
MALAT1	ADIPOR2
MALAT1	ADM2
MALAT1	ADNP
MALAT1	ADNP2
MALAT1	ADORA1
MALAT1	ADPRH
MALAT1	ADPRHL1
MALAT1	ADRA2C
MALAT1	ADRB3
MALAT1	ADRBK1
MALAT1	ADRBK2
MALAT1	AEBP2
MALAT1	AFF4
MALAT1	AFG3L2
MALAT1	AFMID
MALAT1	AGFG1
MALAT1	AGMO
MALAT1	AGO4
MALAT1	AGPS
MALAT1	AGT
MALAT1	AGXT
MALAT1	AHCTF1
MALAT1	AHNAK
MALAT1	AHR
MALAT1	AIFM2
MALAT1	AIM1
MALAT1	AK3
MALAT1	AKAP11
MALAT1	AKAP12
MALAT1	AKAP5
MALAT1	AKAP9
MALAT1	AKR1A1
MALAT1	AKT3
MALAT1	ALDH18A1
MALAT1	ALDH1A2
MALAT1	ALDH1A3
MALAT1	ALDH1L2
MALAT1	ALDH2
MALAT1	ALDOA
MALAT1	ALDOC
MALAT1	ALG14
MALAT1	ALG2
MALAT1	ALKBH2
MALAT1	ALKBH3
MALAT1	ALKBH5
MALAT1	AMDHD2
MALAT1	AMER1
MALAT1	AMMECR1
MALAT1	AMMECR1L
MALAT1	AMZ1
MALAT1	ANAPC15
MALAT1	ANAPC16
MALAT1	ANAPC4
MALAT1	ANAPC5
MALAT1	ANK1
MALAT1	ANKAR
MALAT1	ANKFY1
MALAT1	ANKIB1
MALAT1	ANKLE2
MALAT1	ANKMY1
MALAT1	ANKRD10
MALAT1	ANKRD12
MALAT1	ANKRD17
MALAT1	ANKRD27
MALAT1	ANKRD31
MALAT1	ANKRD34C
MALAT1	ANKRD42
MALAT1	ANKRD44
MALAT1	ANKRD52
MALAT1	ANKRD63
MALAT1	ANKS3
MALAT1	ANO2
MALAT1	ANO4
MALAT1	ANO6
MALAT1	ANP32B
MALAT1	ANTXR1
MALAT1	ANTXR2
MALAT1	AP1B1
MALAT1	AP1M1
MALAT1	AP3B1
MALAT1	AP3M2
MALAT1	AP3S2
MALAT1	AP4M1
MALAT1	AP4S1
MALAT1	AP5S1
MALAT1	AP5Z1
MALAT1	APAF1
MALAT1	APBA1
MALAT1	APBA2
MALAT1	APBA3
MALAT1	APBB1IP
MALAT1	APBB2
MALAT1	APCDD1
MALAT1	APEH
MALAT1	APH1A
MALAT1	API5
MALAT1	APLP2
MALAT1	APOB
MALAT1	APOBEC3F
MALAT1	APOC4-APOC2
MALAT1	APOL1
MALAT1	APOLD1
MALAT1	APOO
MALAT1	APOOL
MALAT1	AQP3
MALAT1	AR
MALAT1	ARAP1
MALAT1	ARCN1
MALAT1	AREL1
MALAT1	ARF4
MALAT1	ARFGEF1
MALAT1	ARFRP1
MALAT1	ARG1
MALAT1	ARGLU1
MALAT1	ARHGAP21
MALAT1	ARHGAP26
MALAT1	ARHGAP28
MALAT1	ARHGAP29
MALAT1	ARHGAP35
MALAT1	ARHGAP39
MALAT1	ARHGAP44
MALAT1	ARHGAP8
MALAT1	ARHGEF10L
MALAT1	ARHGEF17
MALAT1	ARHGEF26
MALAT1	ARHGEF38
MALAT1	ARHGEF40
MALAT1	ARHGEF5
MALAT1	ARID2
MALAT1	ARID3A
MALAT1	ARID4A
MALAT1	ARID5B
MALAT1	ARL1
MALAT1	ARL16
MALAT1	ARL2
MALAT1	ARL5B
MALAT1	ARL8A
MALAT1	ARL8B
MALAT1	ARMCX2
MALAT1	ARNT
MALAT1	ARNTL2
MALAT1	ARPP19
MALAT1	ARRDC3
MALAT1	ARRDC5
MALAT1	ARSB
MALAT1	ARSD
MALAT1	ART5
MALAT1	ARTN
MALAT1	ARX
MALAT1	ASAH2
MALAT1	ASB1
MALAT1	ASB18
MALAT1	ASB2
MALAT1	ASB5
MALAT1	ASB6
MALAT1	ASCC2
MALAT1	ASCC3
MALAT1	ASCL4
MALAT1	ASL
MALAT1	ASPA
MALAT1	ASPN
MALAT1	ASPRV1
MALAT1	ATAD2B
MALAT1	ATAD3C
MALAT1	ATE1
MALAT1	ATF6
MALAT1	ATG12
MALAT1	ATG4B
MALAT1	ATG9B
MALAT1	ATHL1
MALAT1	ATL3
MALAT1	ATM
MALAT1	ATP11A
MALAT1	ATP13A1
MALAT1	ATP1A4
MALAT1	ATP1B1
MALAT1	ATP1B3
MALAT1	ATP1B4
MALAT1	ATP2A2
MALAT1	ATP2B4
MALAT1	ATP5A1
MALAT1	ATP5D
MALAT1	ATP5S
MALAT1	ATP5SL
MALAT1	ATP6V0A1
MALAT1	ATP6V0A2
MALAT1	ATP6V0D1
MALAT1	ATP6V1B2
MALAT1	ATP8A2
MALAT1	ATP8B1
MALAT1	ATP8B4
MALAT1	ATP9A
MALAT1	ATR
MALAT1	ATRX
MALAT1	ATXN10
MALAT1	ATXN2
MALAT1	ATXN2L
MALAT1	ATXN3
MALAT1	ATXN7L3B
MALAT1	AUNIP
MALAT1	AVPR1A
MALAT1	AXIN1
MALAT1	AZGP1
MALAT1	B3GAT1
MALAT1	B3GLCT
MALAT1	B3GNT6
MALAT1	B4GALNT2
MALAT1	B4GALT1
MALAT1	BACE2
MALAT1	BACH1
MALAT1	BACH2
MALAT1	BAG3
MALAT1	BAIAP3
MALAT1	BARD1
MALAT1	BAZ2A
MALAT1	BAZ2B
MALAT1	BBX
MALAT1	BCAM
MALAT1	BCAN
MALAT1	BCAR3
MALAT1	BCAS3
MALAT1	BCAS4
MALAT1	BCKDHA
MALAT1	BCL11A
MALAT1	BCL2L13
MALAT1	BCL2L2
MALAT1	BCL7A
MALAT1	BCL9
MALAT1	BCR
MALAT1	BDH1
MALAT1	BEND3
MALAT1	BEND7
MALAT1	BHLHB9
MALAT1	BHLHE41
MALAT1	BIRC5
MALAT1	BIRC6
MALAT1	BIRC7
MALAT1	BLOC1S5
MALAT1	BMP3
MALAT1	BMP8A
MALAT1	BMPR1A
MALAT1	BOC
MALAT1	BORCS5
MALAT1	BORCS8
MALAT1	BRAF
MALAT1	BRAP
MALAT1	BRAT1
MALAT1	BRD3
MALAT1	BRD4
MALAT1	BRIP1
MALAT1	BROX
MALAT1	BRPF1
MALAT1	BRSK2
MALAT1	BSPRY
MALAT1	BTAF1
MALAT1	BTBD11
MALAT1	BTBD18
MALAT1	BTBD19
MALAT1	BTF3L4
MALAT1	BTG2
MALAT1	BTG3
MALAT1	BTRC
MALAT1	BUB3
MALAT1	BVES
MALAT1	BYSL
MALAT1	BZW1
MALAT1	C10orf2
MALAT1	C10orf71
MALAT1	C11orf1
MALAT1	C11orf31
MALAT1	C11orf49
MALAT1	C11orf58
MALAT1	C11orf87
MALAT1	C11orf95
MALAT1	C11orf96
MALAT1	C12orf65
MALAT1	C14orf159
MALAT1	C14orf79
MALAT1	C15orf40
MALAT1	C15orf52
MALAT1	C15orf61
MALAT1	C16orf54
MALAT1	C16orf86
MALAT1	C16orf87
MALAT1	C17orf105
MALAT1	C18orf32
MALAT1	C18orf54
MALAT1	C19orf54
MALAT1	C19orf60
MALAT1	C19orf67
MALAT1	C1orf111
MALAT1	C1orf115
MALAT1	C1orf141
MALAT1	C1orf216
MALAT1	C1QL2
MALAT1	C1QL3
MALAT1	C1QL4
MALAT1	C1QTNF3
MALAT1	C20orf194
MALAT1	C22orf29
MALAT1	C22orf39
MALAT1	C2CD2L
MALAT1	C2CD4A
MALAT1	C2CD5
MALAT1	C2orf49
MALAT1	C2orf50
MALAT1	C2orf72
MALAT1	C2orf73
MALAT1	C3orf17
MALAT1	C3orf18
MALAT1	C3orf33
MALAT1	C3orf70
MALAT1	C4BPB
MALAT1	C4orf26
MALAT1	C4orf3
MALAT1	C4orf36
MALAT1	C4orf50
MALAT1	C5
MALAT1	C5AR2
MALAT1	C5orf15
MALAT1	C5orf38
MALAT1	C6orf132
MALAT1	C6orf136
MALAT1	C6orf89
MALAT1	C7
MALAT1	C7orf57
MALAT1	C8A
MALAT1	C8B
MALAT1	C9orf142
MALAT1	C9orf16
MALAT1	C9orf172
MALAT1	C9orf84
MALAT1	C9orf91
MALAT1	CA12
MALAT1	CA13
MALAT1	CA5A
MALAT1	CA5B
MALAT1	CA6
MALAT1	CAB39
MALAT1	CABLES1
MALAT1	CABP7
MALAT1	CACNA1A
MALAT1	CACNA1E
MALAT1	CACNA1F
MALAT1	CACNB1
MALAT1	CACNB4
MALAT1	CACNG3
MALAT1	CACNG8
MALAT1	CACYBP
MALAT1	CADM2
MALAT1	CADPS
MALAT1	CALB1
MALAT1	CALCR
MALAT1	CALHM1
MALAT1	CALM2
MALAT1	CALN1
MALAT1	CALR
MALAT1	CALU
MALAT1	CAMSAP1
MALAT1	CAMSAP2
MALAT1	CAMTA2
MALAT1	CAND1
MALAT1	CANT1
MALAT1	CANX
MALAT1	CAPN10
MALAT1	CAPN14
MALAT1	CAPN5
MALAT1	CAPRIN1
MALAT1	CAPZA2
MALAT1	CARF
MALAT1	CASC4
MALAT1	CASC5
MALAT1	CASK
MALAT1	CASP10
MALAT1	CASP2
MALAT1	CASP3
MALAT1	CASP6
MALAT1	CASZ1
MALAT1	CATIP
MALAT1	CBARP
MALAT1	CBFA2T2
MALAT1	CBLN1
MALAT1	CBX6
MALAT1	CCDC115
MALAT1	CCDC117
MALAT1	CCDC120
MALAT1	CCDC14
MALAT1	CCDC15
MALAT1	CCDC152
MALAT1	CCDC160
MALAT1	CCDC169
MALAT1	CCDC170
MALAT1	CCDC171
MALAT1	CCDC174
MALAT1	CCDC177
MALAT1	CCDC180
MALAT1	CCDC184
MALAT1	CCDC186
MALAT1	CCDC25
MALAT1	CCDC60
MALAT1	CCDC61
MALAT1	CCDC62
MALAT1	CCDC71
MALAT1	CCDC71L
MALAT1	CCDC73
MALAT1	CCDC85B
MALAT1	CCDC86
MALAT1	CCDC90B
MALAT1	CCDC97
MALAT1	CCNB1
MALAT1	CCND1
MALAT1	CCND2
MALAT1	CCNJ
MALAT1	CCNL1
MALAT1	CCNL2
MALAT1	CCNT1
MALAT1	CCNY
MALAT1	CCR1
MALAT1	CCR5
MALAT1	CCRL2
MALAT1	CCSAP
MALAT1	CCSER1
MALAT1	CCT3
MALAT1	CCT6B
MALAT1	CCZ1
MALAT1	CCZ1B
MALAT1	CD109
MALAT1	CD160
MALAT1	CD180
MALAT1	CD209
MALAT1	CD22
MALAT1	CD300E
MALAT1	CD34
MALAT1	CD4
MALAT1	CD40LG
MALAT1	CD46
MALAT1	CD59
MALAT1	CD84
MALAT1	CD8A
MALAT1	CD96
MALAT1	CDAN1
MALAT1	CDC20B
MALAT1	CDC25A
MALAT1	CDC25C
MALAT1	CDC34
MALAT1	CDC42EP5
MALAT1	CDC73
MALAT1	CDCA4
MALAT1	CDCA7
MALAT1	CDCA8
MALAT1	CDH12
MALAT1	CDH18
MALAT1	CDH2
MALAT1	CDH22
MALAT1	CDH23
MALAT1	CDH3
MALAT1	CDH7
MALAT1	CDH8
MALAT1	CDHR1
MALAT1	CDK11B
MALAT1	CDK12
MALAT1	CDK13
MALAT1	CDK19
MALAT1	CDK2
MALAT1	CDKL2
MALAT1	CDKN2A
MALAT1	CDS1
MALAT1	CDS2
MALAT1	CDT1
MALAT1	CEACAM19
MALAT1	CEBPG
MALAT1	CECR1
MALAT1	CECR5
MALAT1	CECR6
MALAT1	CEL
MALAT1	CELA3B
MALAT1	CELF1
MALAT1	CENPC
MALAT1	CENPE
MALAT1	CENPL
MALAT1	CEP120
MALAT1	CEP135
MALAT1	CEP170
MALAT1	CEP250
MALAT1	CEP295
MALAT1	CEP44
MALAT1	CEP63
MALAT1	CEP70
MALAT1	CEP76
MALAT1	CEP83
MALAT1	CEP97
MALAT1	CERS2
MALAT1	CES3
MALAT1	CETN2
MALAT1	CFAP157
MALAT1	CFAP54
MALAT1	CFL1
MALAT1	CFL2
MALAT1	CFLAR
MALAT1	CFP
MALAT1	CGGBP1
MALAT1	CH507-42P11
MALAT1	CH507-9B2
MALAT1	CHAF1B
MALAT1	CHD1
MALAT1	CHD4
MALAT1	CHEK1
MALAT1	CHM
MALAT1	CHML
MALAT1	CHMP3
MALAT1	CHODL
MALAT1	CHP1
MALAT1	CHRAC1
MALAT1	CHRM3
MALAT1	CHRNA2
MALAT1	CHRNA3
MALAT1	CHRNA5
MALAT1	CHRNA6
MALAT1	CHRNA7
MALAT1	CHRND
MALAT1	CHST1
MALAT1	CHST11
MALAT1	CHST6
MALAT1	CHSY1
MALAT1	CHTF18
MALAT1	CHTF8
MALAT1	CHUK
MALAT1	CHURC1
MALAT1	CIB3
MALAT1	CILP
MALAT1	CIPC
MALAT1	CIRH1A
MALAT1	CISD2
MALAT1	CITED4
MALAT1	CIZ1
MALAT1	CKAP2
MALAT1	CKAP2L
MALAT1	CLASRP
MALAT1	CLCN3
MALAT1	CLCN7
MALAT1	CLDN12
MALAT1	CLDN18
MALAT1	CLDN2
MALAT1	CLDN20
MALAT1	CLDN23
MALAT1	CLDN5
MALAT1	CLIC4
MALAT1	CLMP
MALAT1	CLN8
MALAT1	CLNK
MALAT1	CLNS1A
MALAT1	CLPB
MALAT1	CLPX
MALAT1	CLSTN1
MALAT1	CLSTN3
MALAT1	CLUAP1
MALAT1	CLUH
MALAT1	CLVS1
MALAT1	CLYBL
MALAT1	CMIP
MALAT1	CMKLR1
MALAT1	CNBP
MALAT1	CNDP1
MALAT1	CNGA2
MALAT1	CNGB3
MALAT1	CNIH1
MALAT1	CNN2
MALAT1	CNOT1
MALAT1	CNOT6
MALAT1	CNR2
MALAT1	CNST
MALAT1	CNTLN
MALAT1	CNTN2
MALAT1	CNTNAP2
MALAT1	CNTNAP3B
MALAT1	CNTRL
MALAT1	COBL
MALAT1	COL17A1
MALAT1	COL1A1
MALAT1	COL27A1
MALAT1	COL2A1
MALAT1	COL4A2
MALAT1	COL5A2
MALAT1	COL6A1
MALAT1	COL6A2
MALAT1	COL6A3
MALAT1	COL6A6
MALAT1	COL7A1
MALAT1	COL8A1
MALAT1	COL9A1
MALAT1	COL9A2
MALAT1	COLEC12
MALAT1	COLGALT2
MALAT1	COMMD5
MALAT1	COMP
MALAT1	COPS5
MALAT1	CORIN
MALAT1	CORO2A
MALAT1	COX19
MALAT1	COX6B2
MALAT1	COX7B
MALAT1	CPA3
MALAT1	CPA4
MALAT1	CPD
MALAT1	CPEB2
MALAT1	CPN2
MALAT1	CPNE4
MALAT1	CPNE5
MALAT1	CPPED1
MALAT1	CPSF1
MALAT1	CPSF6
MALAT1	CPSF7
MALAT1	CPTP
MALAT1	CRAMP1
MALAT1	CRAT
MALAT1	CRB2
MALAT1	CRBN
MALAT1	CREG2
MALAT1	CRLF3
MALAT1	CRLS1
MALAT1	CROCC
MALAT1	CROCC2
MALAT1	CRTAP
MALAT1	CRTC3
MALAT1	CSAD
MALAT1	CSF3R
MALAT1	CSGALNACT2
MALAT1	CSMD2
MALAT1	CSNK1G1
MALAT1	CSNK2A1
MALAT1	CSNK2A2
MALAT1	CSRNP1
MALAT1	CSRP1
MALAT1	CSRP2
MALAT1	CST3
MALAT1	CSTB
MALAT1	CSTF1
MALAT1	CTC1
MALAT1	CTDSP1
MALAT1	CTDSP2
MALAT1	CTNNAL1
MALAT1	CTNND1
MALAT1	CTNS
MALAT1	CTPS1
MALAT1	CTRC
MALAT1	CTSC
MALAT1	CTSD
MALAT1	CTSO
MALAT1	CTSZ
MALAT1	CTXN2
MALAT1	CUL2
MALAT1	CUL3
MALAT1	CUL4A
MALAT1	CUL4B
MALAT1	CUL7
MALAT1	CUL9
MALAT1	CWC15
MALAT1	CWC22
MALAT1	CWC27
MALAT1	CX3CL1
MALAT1	CXCR1
MALAT1	CXCR5
MALAT1	CXorf36
MALAT1	CYB561
MALAT1	CYB561A3
MALAT1	CYB561D1
MALAT1	CYB5A
MALAT1	CYB5D2
MALAT1	CYB5R2
MALAT1	CYBB
MALAT1	CYCS
MALAT1	CYFIP2
MALAT1	CYP20A1
MALAT1	CYP26C1
MALAT1	CYP27C1
MALAT1	CYP2D6
MALAT1	CYP2D7
MALAT1	CYP4F2
MALAT1	CYP51A1
MALAT1	CYSLTR1
MALAT1	CYTH2
MALAT1	CYTH3
MALAT1	CYTH4
MALAT1	DAB2IP
MALAT1	DACT2
MALAT1	DACT3
MALAT1	DAP
MALAT1	DAPK2
MALAT1	DARS
MALAT1	DAZAP2
MALAT1	DBN1
MALAT1	DBNL
MALAT1	DBR1
MALAT1	DCAF10
MALAT1	DCAF13
MALAT1	DCAF17
MALAT1	DCAF4
MALAT1	DCAF7
MALAT1	DCBLD1
MALAT1	DCBLD2
MALAT1	DCC
MALAT1	DCLK1
MALAT1	DCLK3
MALAT1	DCP2
MALAT1	DCT
MALAT1	DCTN4
MALAT1	DCUN1D2
MALAT1	DCX
MALAT1	DDA1
MALAT1	DDHD1
MALAT1	DDIT4
MALAT1	DDOST
MALAT1	DDR1
MALAT1	DDRGK1
MALAT1	DDTL
MALAT1	DDX10
MALAT1	DDX17
MALAT1	DDX19A
MALAT1	DDX24
MALAT1	DDX25
MALAT1	DDX39A
MALAT1	DDX3X
MALAT1	DDX42
MALAT1	DDX46
MALAT1	DDX52
MALAT1	DDX6
MALAT1	DEF8
MALAT1	DEFB127
MALAT1	DEGS1
MALAT1	DENND3
MALAT1	DENND5B
MALAT1	DENND6A
MALAT1	DENND6B
MALAT1	DENR
MALAT1	DESI2
MALAT1	DGCR2
MALAT1	DGKZ
MALAT1	DHDDS
MALAT1	DHFR
MALAT1	DHRS11
MALAT1	DHRS3
MALAT1	DHTKD1
MALAT1	DHX33
MALAT1	DHX36
MALAT1	DHX9
MALAT1	DIAPH1
MALAT1	DIAPH2
MALAT1	DIP2B
MALAT1	DIP2C
MALAT1	DIRAS2
MALAT1	DIS3
MALAT1	DIXDC1
MALAT1	DLEU7
MALAT1	DLGAP1
MALAT1	DLGAP3
MALAT1	DLK2
MALAT1	DLX6
MALAT1	DMRT2
MALAT1	DMRTA2
MALAT1	DMTF1
MALAT1	DNAH1
MALAT1	DNAH14
MALAT1	DNAH2
MALAT1	DNAI1
MALAT1	DNAJA1
MALAT1	DNAJB1
MALAT1	DNAJB11
MALAT1	DNAJB12
MALAT1	DNAJB14
MALAT1	DNAJB5
MALAT1	DNAJB8
MALAT1	DNAJB9
MALAT1	DNAJC15
MALAT1	DNAJC18
MALAT1	DNAJC22
MALAT1	DNAJC3
MALAT1	DNAL1
MALAT1	DNAL4
MALAT1	DNM3
MALAT1	DNMT3A
MALAT1	DNMT3B
MALAT1	DNTTIP2
MALAT1	DOCK4
MALAT1	DOCK6
MALAT1	DOCK8
MALAT1	DOK6
MALAT1	DOPEY2
MALAT1	DPAGT1
MALAT1	DPF2
MALAT1	DPP8
MALAT1	DPP9
MALAT1	DPPA4
MALAT1	DPY19L3
MALAT1	DPY19L4
MALAT1	DR1
MALAT1	DRAM1
MALAT1	DRAXIN
MALAT1	DRD4
MALAT1	DRG2
MALAT1	DSC1
MALAT1	DSC3
MALAT1	DSCAM
MALAT1	DSG2
MALAT1	DSP
MALAT1	DST
MALAT1	DSTN
MALAT1	DTD1
MALAT1	DTD2
MALAT1	DTNB
MALAT1	DTX1
MALAT1	DUOXA1
MALAT1	DUS1L
MALAT1	DUSP1
MALAT1	DUSP11
MALAT1	DUSP28
MALAT1	DUSP7
MALAT1	DUSP8
MALAT1	DXO
MALAT1	DYM
MALAT1	DYNC1H1
MALAT1	DYNC1LI2
MALAT1	DYNLL2
MALAT1	DZIP1
MALAT1	DZIP1L
MALAT1	E2F1
MALAT1	E2F2
MALAT1	E2F5
MALAT1	EAF1
MALAT1	EBAG9
MALAT1	EBF1
MALAT1	ECE1
MALAT1	ECE2
MALAT1	ECHDC2
MALAT1	ECM1
MALAT1	ECT2
MALAT1	EEF1A1
MALAT1	EEF2
MALAT1	EEF2K
MALAT1	EEPD1
MALAT1	EFCAB11
MALAT1	EFCAB2
MALAT1	EFEMP1
MALAT1	EFNA5
MALAT1	EFNB2
MALAT1	EFR3A
MALAT1	EFS
MALAT1	EGFR
MALAT1	EGR3
MALAT1	EHBP1L1
MALAT1	EHMT2
MALAT1	EID2B
MALAT1	EID3
MALAT1	EIF1
MALAT1	EIF1AX
MALAT1	EIF2AK2
MALAT1	EIF2AK4
MALAT1	EIF2B1
MALAT1	EIF2B2
MALAT1	EIF2B4
MALAT1	EIF2S3
MALAT1	EIF3F
MALAT1	EIF3K
MALAT1	EIF4E
MALAT1	EIF4EBP2
MALAT1	EIF4G1
MALAT1	EIF4G3
MALAT1	EIF5
MALAT1	EIF5A2
MALAT1	ELAVL2
MALAT1	ELFN1
MALAT1	ELOVL7
MALAT1	ELP2
MALAT1	ELP5
MALAT1	EMC1
MALAT1	EMC10
MALAT1	EMC7
MALAT1	EMID1
MALAT1	EML3
MALAT1	EML6
MALAT1	EMP1
MALAT1	EMP2
MALAT1	ENC1
MALAT1	ENDOD1
MALAT1	ENG
MALAT1	ENO1
MALAT1	ENPP1
MALAT1	ENPP5
MALAT1	ENPP6
MALAT1	ENTPD5
MALAT1	ENTPD8
MALAT1	EOGT
MALAT1	EP400
MALAT1	EPAS1
MALAT1	EPB41L4A
MALAT1	EPC1
MALAT1	EPG5
MALAT1	EPHA6
MALAT1	EPHB3
MALAT1	EPHX1
MALAT1	EPHX3
MALAT1	EPN1
MALAT1	EPS15
MALAT1	EPT1
MALAT1	EPYC
MALAT1	ERAL1
MALAT1	ERC1
MALAT1	ERCC4
MALAT1	ERCC6
MALAT1	EREG
MALAT1	ERF
MALAT1	ERGIC1
MALAT1	ERICH1
MALAT1	ERICH3
MALAT1	ERMP1
MALAT1	ERN1
MALAT1	ERO1B
MALAT1	ERVK3-1
MALAT1	ERVMER34-1
MALAT1	ESF1
MALAT1	ESM1
MALAT1	ESPNL
MALAT1	ESR1
MALAT1	ESRRB
MALAT1	ETF1
MALAT1	ETFDH
MALAT1	ETS2
MALAT1	ETV3
MALAT1	EVC2
MALAT1	EVI5
MALAT1	EVI5L
MALAT1	EWSR1
MALAT1	EXOSC2
MALAT1	EXOSC6
MALAT1	EXOSC9
MALAT1	EXT1
MALAT1	EZR
MALAT1	F11R
MALAT1	F2RL3
MALAT1	F5
MALAT1	F8
MALAT1	F9
MALAT1	FAF1
MALAT1	FAIM
MALAT1	FAM101B
MALAT1	FAM102A
MALAT1	FAM109A
MALAT1	FAM110C
MALAT1	FAM111A
MALAT1	FAM117B
MALAT1	FAM120AOS
MALAT1	FAM120C
MALAT1	FAM124A
MALAT1	FAM126A
MALAT1	FAM127B
MALAT1	FAM129C
MALAT1	FAM134A
MALAT1	FAM135A
MALAT1	FAM135B
MALAT1	FAM159B
MALAT1	FAM160A1
MALAT1	FAM161B
MALAT1	FAM167A
MALAT1	FAM169A
MALAT1	FAM171A1
MALAT1	FAM175B
MALAT1	FAM179A
MALAT1	FAM179B
MALAT1	FAM181B
MALAT1	FAM195B
MALAT1	FAM200B
MALAT1	FAM208B
MALAT1	FAM210A
MALAT1	FAM210B
MALAT1	FAM213B
MALAT1	FAM216B
MALAT1	FAM217B
MALAT1	FAM219A
MALAT1	FAM219B
MALAT1	FAM222B
MALAT1	FAM234B
MALAT1	FAM26E
MALAT1	FAM3B
MALAT1	FAM43A
MALAT1	FAM46A
MALAT1	FAM46D
MALAT1	FAM47E
MALAT1	FAM49A
MALAT1	FAM53C
MALAT1	FAM63A
MALAT1	FAM63B
MALAT1	FAM65B
MALAT1	FAM69B
MALAT1	FAM71F2
MALAT1	FAM73B
MALAT1	FAM76B
MALAT1	FAM83G
MALAT1	FAM84A
MALAT1	FAM84B
MALAT1	FAM8A1
MALAT1	FAM98A
MALAT1	FANCC
MALAT1	FANCI
MALAT1	FANCM
MALAT1	FANK1
MALAT1	FASN
MALAT1	FASTK
MALAT1	FAT3
MALAT1	FATE1
MALAT1	FBF1
MALAT1	FBLL1
MALAT1	FBRSL1
MALAT1	FBXL14
MALAT1	FBXL17
MALAT1	FBXL18
MALAT1	FBXL4
MALAT1	FBXL6
MALAT1	FBXO15
MALAT1	FBXO3
MALAT1	FBXO36
MALAT1	FBXO41
MALAT1	FBXO45
MALAT1	FBXO46
MALAT1	FBXO48
MALAT1	FBXO6
MALAT1	FBXO7
MALAT1	FBXW12
MALAT1	FBXW2
MALAT1	FCAMR
MALAT1	FCF1
MALAT1	FCGBP
MALAT1	FCRL1
MALAT1	FCRL3
MALAT1	FCRLA
MALAT1	FDX1
MALAT1	FDXR
MALAT1	FEM1B
MALAT1	FEM1C
MALAT1	FER
MALAT1	FER1L5
MALAT1	FERMT1
MALAT1	FEZ1
MALAT1	FGA
MALAT1	FGD3
MALAT1	FGD6
MALAT1	FGF2
MALAT1	FGF22
MALAT1	FGFR1
MALAT1	FGFR1OP
MALAT1	FGL1
MALAT1	FHL2
MALAT1	FHOD3
MALAT1	FIBIN
MALAT1	FIBP
MALAT1	FIG4
MALAT1	FIGNL1
MALAT1	FITM2
MALAT1	FIZ1
MALAT1	FKBP10
MALAT1	FKBP15
MALAT1	FKBP1A
MALAT1	FKBP1C
MALAT1	FKBP4
MALAT1	FKBP5
MALAT1	FLAD1
MALAT1	FLG2
MALAT1	FLI1
MALAT1	FLNA
MALAT1	FLNB
MALAT1	FLRT3
MALAT1	FLVCR1
MALAT1	FMR1
MALAT1	FN1
MALAT1	FNBP4
MALAT1	FNDC1
MALAT1	FNDC3B
MALAT1	FNIP1
MALAT1	FOCAD
MALAT1	FOXA2
MALAT1	FOXF1
MALAT1	FOXI2
MALAT1	FOXI3
MALAT1	FOXJ2
MALAT1	FOXL2NB
MALAT1	FOXN2
MALAT1	FOXO3
MALAT1	FOXP4
MALAT1	FOXRED1
MALAT1	FOXRED2
MALAT1	FPGT-TNNI3K
MALAT1	FRMD4A
MALAT1	FSD1
MALAT1	FSD1L
MALAT1	FSHB
MALAT1	FSTL1
MALAT1	FTH1
MALAT1	FTO
MALAT1	FUK
MALAT1	FURIN
MALAT1	FUS
MALAT1	FUT1
MALAT1	FUT2
MALAT1	FUT4
MALAT1	FUT7
MALAT1	FYCO1
MALAT1	G6PC3
MALAT1	GAB1
MALAT1	GAB3
MALAT1	GABRA2
MALAT1	GABRE
MALAT1	GABRQ
MALAT1	GABRR3
MALAT1	GADD45B
MALAT1	GAK
MALAT1	GAL3ST4
MALAT1	GALE
MALAT1	GALNT1
MALAT1	GALNT16
MALAT1	GALNT6
MALAT1	GALNT7
MALAT1	GAN
MALAT1	GANAB
MALAT1	GANC
MALAT1	GAPT
MALAT1	GAPVD1
MALAT1	GAREM
MALAT1	GARNL3
MALAT1	GART
MALAT1	GAS2L2
MALAT1	GAS7
MALAT1	GATA1
MALAT1	GATA6
MALAT1	GATAD1
MALAT1	GATAD2A
MALAT1	GATAD2B
MALAT1	GATB
MALAT1	GATM
MALAT1	GBF1
MALAT1	GBP3
MALAT1	GBP4
MALAT1	GBP6
MALAT1	GCC2
MALAT1	GCK
MALAT1	GCN1
MALAT1	GCNT2
MALAT1	GCNT3
MALAT1	GCOM1
MALAT1	GDAP2
MALAT1	GDF11
MALAT1	GDF2
MALAT1	GDPD2
MALAT1	GDPGP1
MALAT1	GEMIN2
MALAT1	GEMIN4
MALAT1	GFOD1
MALAT1	GFOD2
MALAT1	GFRA2
MALAT1	GGCT
MALAT1	GGCX
MALAT1	GGNBP2
MALAT1	GGT1
MALAT1	GHDC
MALAT1	GHR
MALAT1	GID4
MALAT1	GIGYF2
MALAT1	GIMAP6
MALAT1	GIN1
MALAT1	GINS1
MALAT1	GINS3
MALAT1	GINS4
MALAT1	GJA8
MALAT1	GK5
MALAT1	GLB1L3
MALAT1	GLCCI1
MALAT1	GLDN
MALAT1	GLG1
MALAT1	GLI2
MALAT1	GLRA3
MALAT1	GLS
MALAT1	GLTSCR1L
MALAT1	GLUL
MALAT1	GLYAT
MALAT1	GLYATL3
MALAT1	GM2A
MALAT1	GMEB1
MALAT1	GMEB2
MALAT1	GMPPB
MALAT1	GMPR2
MALAT1	GMPS
MALAT1	GNA11
MALAT1	GNA13
MALAT1	GNAI3
MALAT1	GNAS
MALAT1	GNB1
MALAT1	GNB1L
MALAT1	GNB2
MALAT1	GNB2L1
MALAT1	GNB4
MALAT1	GNB5
MALAT1	GNG7
MALAT1	GNPDA2
MALAT1	GNS
MALAT1	GOLGA3
MALAT1	GOLGA5
MALAT1	GOLGA6L2
MALAT1	GOLGA7B
MALAT1	GOLGA8B
MALAT1	GOLPH3
MALAT1	GP5
MALAT1	GPAM
MALAT1	GPAT3
MALAT1	GPAT4
MALAT1	GPATCH1
MALAT1	GPATCH11
MALAT1	GPATCH2
MALAT1	GPATCH2L
MALAT1	GPATCH4
MALAT1	GPC1
MALAT1	GPCPD1
MALAT1	GPI
MALAT1	GPIHBP1
MALAT1	GPN2
MALAT1	GPR119
MALAT1	GPR158
MALAT1	GPR179
MALAT1	GPR180
MALAT1	GPR35
MALAT1	GPR37L1
MALAT1	GPR55
MALAT1	GPR63
MALAT1	GPR83
MALAT1	GPR85
MALAT1	GPR89B
MALAT1	GPRC5A
MALAT1	GPRC5C
MALAT1	GPS1
MALAT1	GPSM2
MALAT1	GPX8
MALAT1	GRAMD1A
MALAT1	GRAMD4
MALAT1	GRB10
MALAT1	GRB2
MALAT1	GREB1
MALAT1	GREM1
MALAT1	GREM2
MALAT1	GRHL2
MALAT1	GRID1
MALAT1	GRIK1
MALAT1	GRIN2C
MALAT1	GRIP2
MALAT1	GRK5
MALAT1	GRSF1
MALAT1	GRWD1
MALAT1	GSDMC
MALAT1	GSG1
MALAT1	GSG1L
MALAT1	GSK3A
MALAT1	GSK3B
MALAT1	GSR
MALAT1	GSTM3
MALAT1	GSTO2
MALAT1	GTF2H2C
MALAT1	GTF2H3
MALAT1	GTF3C1
MALAT1	GTPBP1
MALAT1	GTPBP2
MALAT1	GUCD1
MALAT1	GUF1
MALAT1	GXYLT2
MALAT1	GYS2
MALAT1	H2AFV
MALAT1	H2BFS
MALAT1	HABP2
MALAT1	HABP4
MALAT1	HACD3
MALAT1	HACE1
MALAT1	HADHB
MALAT1	HAGHL
MALAT1	HAL
MALAT1	HAND1
MALAT1	HAP1
MALAT1	HAUS5
MALAT1	HAUS8
MALAT1	HAVCR1
MALAT1	HCAR1
MALAT1	HCFC1
MALAT1	HCN3
MALAT1	HDAC1
MALAT1	HDAC11
MALAT1	HDAC2
MALAT1	HDAC4
MALAT1	HDAC5
MALAT1	HDAC6
MALAT1	HDGF
MALAT1	HDLBP
MALAT1	HEATR3
MALAT1	HEATR5B
MALAT1	HECA
MALAT1	HECTD2
MALAT1	HELLS
MALAT1	HERC4
MALAT1	HERPUD1
MALAT1	HERPUD2
MALAT1	HGD
MALAT1	HHAT
MALAT1	HHIPL1
MALAT1	HHLA3
MALAT1	HIC1
MALAT1	HIC2
MALAT1	HID1
MALAT1	HINFP
MALAT1	HINT3
MALAT1	HIP1
MALAT1	HIST1H2AG
MALAT1	HIST1H2BH
MALAT1	HIST1H3E
MALAT1	HIST1H4C
MALAT1	HIST2H2AA4
MALAT1	HIST3H2BB
MALAT1	HIVEP1
MALAT1	HK2
MALAT1	HKDC1
MALAT1	HLF
MALAT1	HMBOX1
MALAT1	HMGA2
MALAT1	HMGB1
MALAT1	HMGB3
MALAT1	HMGCR
MALAT1	HMP19
MALAT1	HN1
MALAT1	HNF4A
MALAT1	HNRNPA0
MALAT1	HNRNPA1
MALAT1	HNRNPA2B1
MALAT1	HNRNPA3
MALAT1	HNRNPC
MALAT1	HNRNPF
MALAT1	HNRNPL
MALAT1	HNRNPLL
MALAT1	HNRNPU
MALAT1	HNRNPUL1
MALAT1	HOMER1
MALAT1	HOOK1
MALAT1	HOOK3
MALAT1	HOXA7
MALAT1	HOXB8
MALAT1	HOXC11
MALAT1	HOXC4
MALAT1	HOXC8
MALAT1	HOXD1
MALAT1	HP
MALAT1	HPS1
MALAT1	HPS3
MALAT1	HPSE
MALAT1	HR
MALAT1	HS3ST1
MALAT1	HS3ST3A1
MALAT1	HS6ST1
MALAT1	HS6ST2
MALAT1	HSBP1
MALAT1	HSD17B2
MALAT1	HSD3B7
MALAT1	HSH2D
MALAT1	HSP90AB1
MALAT1	HSP90B1
MALAT1	HSPA12A
MALAT1	HSPA2
MALAT1	HSPD1
MALAT1	HTATIP2
MALAT1	HTN3
MALAT1	HTR2C
MALAT1	HTRA4
MALAT1	HYAL2
MALAT1	ICK
MALAT1	ICMT
MALAT1	ICOS
MALAT1	ICOSLG
MALAT1	ID2
MALAT1	IDE
MALAT1	IDS
MALAT1	IFIH1
MALAT1	IFIT2
MALAT1	IFIT3
MALAT1	IFIT5
MALAT1	IFNA13
MALAT1	IFNLR1
MALAT1	IFT140
MALAT1	IFT27
MALAT1	IFT88
MALAT1	IGFBP5
MALAT1	IGHMBP2
MALAT1	IGLL5
MALAT1	IGSF21
MALAT1	IGSF6
MALAT1	IGSF9
MALAT1	IKBKAP
MALAT1	IKZF1
MALAT1	IKZF2
MALAT1	IKZF3
MALAT1	IL13RA1
MALAT1	IL15
MALAT1	IL17RD
MALAT1	IL18RAP
MALAT1	IL1A
MALAT1	IL1RL1
MALAT1	IL21R
MALAT1	IL5
MALAT1	IL6R
MALAT1	IL6ST
MALAT1	IL7
MALAT1	IL7R
MALAT1	ILF3
MALAT1	ILKAP
MALAT1	IMP4
MALAT1	IMPAD1
MALAT1	IMPG1
MALAT1	IMPG2
MALAT1	INADL
MALAT1	INF2
MALAT1	ING1
MALAT1	ING5
MALAT1	INHA
MALAT1	INMT
MALAT1	INO80
MALAT1	INO80C
MALAT1	INO80D
MALAT1	INPP4B
MALAT1	INPP5B
MALAT1	INPPL1
MALAT1	INSR
MALAT1	INTS1
MALAT1	INTS5
MALAT1	IPMK
MALAT1	IPO11
MALAT1	IQCE
MALAT1	IQSEC2
MALAT1	IQSEC3
MALAT1	IQUB
MALAT1	IRAK1BP1
MALAT1	IRAK3
MALAT1	IRF1
MALAT1	IRF2BP2
MALAT1	IRF2BPL
MALAT1	IRGC
MALAT1	IRGQ
MALAT1	IRS1
MALAT1	IRS4
MALAT1	IRX6
MALAT1	ISCA1
MALAT1	ISLR2
MALAT1	ISPD
MALAT1	IST1
MALAT1	ITCH
MALAT1	ITGA1
MALAT1	ITGA10
MALAT1	ITGA2B
MALAT1	ITGA3
MALAT1	ITGB8
MALAT1	ITIH1
MALAT1	ITIH6
MALAT1	ITLN1
MALAT1	ITPKC
MALAT1	ITPR3
MALAT1	ITPRIP
MALAT1	ITSN1
MALAT1	IVD
MALAT1	JAK3
MALAT1	JAKMIP2
MALAT1	JAKMIP3
MALAT1	JDP2
MALAT1	JMY
MALAT1	JOSD1
MALAT1	JRK
MALAT1	JUND
MALAT1	KANK1
MALAT1	KANSL1
MALAT1	KANSL1L
MALAT1	KAT5
MALAT1	KAT6A
MALAT1	KAT7
MALAT1	KBTBD12
MALAT1	KCMF1
MALAT1	KCNA2
MALAT1	KCNA3
MALAT1	KCNA7
MALAT1	KCNAB1
MALAT1	KCNAB2
MALAT1	KCNB1
MALAT1	KCNB2
MALAT1	KCNE3
MALAT1	KCNE4
MALAT1	KCNG2
MALAT1	KCNH8
MALAT1	KCNJ14
MALAT1	KCNJ15
MALAT1	KCNJ3
MALAT1	KCNJ5
MALAT1	KCNJ8
MALAT1	KCNK10
MALAT1	KCNK5
MALAT1	KCNK6
MALAT1	KCNMB1
MALAT1	KCNMB4
MALAT1	KCNQ4
MALAT1	KCNS2
MALAT1	KCTD12
MALAT1	KCTD7
MALAT1	KDELC1
MALAT1	KDELR2
MALAT1	KDM1A
MALAT1	KDM1B
MALAT1	KDM4B
MALAT1	KDR
MALAT1	KHDC1
MALAT1	KHDRBS3
MALAT1	KIAA0100
MALAT1	KIAA0513
MALAT1	KIAA0556
MALAT1	KIAA0907
MALAT1	KIAA0922
MALAT1	KIAA0930
MALAT1	KIAA1024
MALAT1	KIAA1024L
MALAT1	KIAA1033
MALAT1	KIAA1143
MALAT1	KIAA1161
MALAT1	KIAA1257
MALAT1	KIAA1324
MALAT1	KIAA1324L
MALAT1	KIAA1456
MALAT1	KIAA1522
MALAT1	KIAA1551
MALAT1	KIAA1644
MALAT1	KIAA1841
MALAT1	KIAA2012
MALAT1	KIAA2013
MALAT1	KIAA2022
MALAT1	KIDINS220
MALAT1	KIF13A
MALAT1	KIF13B
MALAT1	KIF1B
MALAT1	KIF1C
MALAT1	KIF20B
MALAT1	KIF24
MALAT1	KIF3A
MALAT1	KIF4B
MALAT1	KIF6
MALAT1	KIF7
MALAT1	KIN
MALAT1	KIRREL3
MALAT1	KL
MALAT1	KLB
MALAT1	KLF11
MALAT1	KLF15
MALAT1	KLF6
MALAT1	KLF7
MALAT1	KLHDC1
MALAT1	KLHDC10
MALAT1	KLHL11
MALAT1	KLHL13
MALAT1	KLHL21
MALAT1	KLHL24
MALAT1	KLHL25
MALAT1	KLHL28
MALAT1	KLHL31
MALAT1	KLHL4
MALAT1	KLHL42
MALAT1	KLHL9
MALAT1	KLK14
MALAT1	KLRB1
MALAT1	KLRD1
MALAT1	KNCN
MALAT1	KPNA1
MALAT1	KPNA2
MALAT1	KPNA4
MALAT1	KPNB1
MALAT1	KRBA1
MALAT1	KRI1
MALAT1	KRT13
MALAT1	KRT16
MALAT1	KRT18
MALAT1	KRT35
MALAT1	KRT8
MALAT1	KRT82
MALAT1	KRTAP12-4
MALAT1	KRTAP23-1
MALAT1	KRTAP5-4
MALAT1	KXD1
MALAT1	L3MBTL3
MALAT1	L3MBTL4
MALAT1	LAMB1
MALAT1	LAMC1
MALAT1	LAMC2
MALAT1	LAMP3
MALAT1	LANCL3
MALAT1	LAPTM4B
MALAT1	LARGE
MALAT1	LARP4
MALAT1	LARP4B
MALAT1	LARP7
MALAT1	LAS1L
MALAT1	LATS1
MALAT1	LBHD1
MALAT1	LBR
MALAT1	LBX1
MALAT1	LBX2
MALAT1	LCLAT1
MALAT1	LCT
MALAT1	LDAH
MALAT1	LDB3
MALAT1	LDHA
MALAT1	LDHB
MALAT1	LDLR
MALAT1	LDLRAD3
MALAT1	LDLRAD4
MALAT1	LEMD3
MALAT1	LENG8
MALAT1	LEP
MALAT1	LETM1
MALAT1	LGALS2
MALAT1	LGALS3
MALAT1	LGALS3BP
MALAT1	LGALSL
MALAT1	LGR5
MALAT1	LHX4
MALAT1	LILRB2
MALAT1	LILRB3
MALAT1	LILRB4
MALAT1	LIMD1
MALAT1	LIMK1
MALAT1	LIMK2
MALAT1	LIN7C
MALAT1	LINGO1
MALAT1	LINGO2
MALAT1	LINS1
MALAT1	LITAF
MALAT1	LIX1L
MALAT1	LLPH
MALAT1	LMAN1
MALAT1	LMAN2
MALAT1	LMBR1
MALAT1	LMF2
MALAT1	LMNB2
MALAT1	LMO3
MALAT1	LPAR1
MALAT1	LPGAT1
MALAT1	LPIN1
MALAT1	LPIN2
MALAT1	LPP
MALAT1	LRBA
MALAT1	LRCH1
MALAT1	LRCH4
MALAT1	LRIT3
MALAT1	LRP10
MALAT1	LRP2
MALAT1	LRP3
MALAT1	LRP5
MALAT1	LRPPRC
MALAT1	LRRC2
MALAT1	LRRC20
MALAT1	LRRC3
MALAT1	LRRC41
MALAT1	LRRC58
MALAT1	LRRC66
MALAT1	LRRC8B
MALAT1	LRRFIP1
MALAT1	LRRIQ3
MALAT1	LRRIQ4
MALAT1	LRRK2
MALAT1	LRRN2
MALAT1	LRRN3
MALAT1	LRRN4CL
MALAT1	LRRTM2
MALAT1	LRWD1
MALAT1	LSM1
MALAT1	LSM14B
MALAT1	LSM4
MALAT1	LST1
MALAT1	LTB
MALAT1	LTBP4
MALAT1	LTBR
MALAT1	LYRM1
MALAT1	LYZ
MALAT1	LZTFL1
MALAT1	LZTR1
MALAT1	M1AP
MALAT1	MAB21L2
MALAT1	MAB21L3
MALAT1	MACC1
MALAT1	MACF1
MALAT1	MACROD2
MALAT1	MAEA
MALAT1	MAEL
MALAT1	MAFG
MALAT1	MAG
MALAT1	MAGEB1
MALAT1	MAGEC2
MALAT1	MAGED1
MALAT1	MAGI1
MALAT1	MAGOHB
MALAT1	MALL
MALAT1	MAN1C1
MALAT1	MAN2B1
MALAT1	MAN2C1
MALAT1	MANSC1
MALAT1	MAP2
MALAT1	MAP2K4
MALAT1	MAP2K7
MALAT1	MAP3K11
MALAT1	MAP3K12
MALAT1	MAP3K13
MALAT1	MAP3K3
MALAT1	MAP3K8
MALAT1	MAP4
MALAT1	MAP4K2
MALAT1	MAP4K3
MALAT1	MAP4K4
MALAT1	MAP7
MALAT1	MAP7D2
MALAT1	MAPK1
MALAT1	MAPK13
MALAT1	MAPKAPK2
MALAT1	MAPKBP1
MALAT1	MAPRE1
MALAT1	MAPRE2
MALAT1	MARK1
MALAT1	MARK3
MALAT1	MARK4
MALAT1	MARVELD1
MALAT1	MARVELD2
MALAT1	MAST4
MALAT1	MASTL
MALAT1	MATN1
MALAT1	MATN2
MALAT1	MATR3
MALAT1	MBD1
MALAT1	MBD2
MALAT1	MBD5
MALAT1	MBNL1
MALAT1	MBNL3
MALAT1	MBOAT2
MALAT1	MBP
MALAT1	MBTD1
MALAT1	MCC
MALAT1	MCCC1
MALAT1	MCCC2
MALAT1	MCF2L2
MALAT1	MCFD2
MALAT1	MCM4
MALAT1	MCM5
MALAT1	MCPH1
MALAT1	MCTP1
MALAT1	MCTP2
MALAT1	MCU
MALAT1	MCUR1
MALAT1	MDC1
MALAT1	MDGA1
MALAT1	MDH2
MALAT1	MDM4
MALAT1	ME2
MALAT1	MECP2
MALAT1	MED1
MALAT1	MED13
MALAT1	MED13L
MALAT1	MED15
MALAT1	MED16
MALAT1	MED18
MALAT1	MED25
MALAT1	MED29
MALAT1	MED9
MALAT1	MEGF9
MALAT1	MEI1
MALAT1	MEIS1
MALAT1	MEMO1
MALAT1	MEP1A
MALAT1	MERTK
MALAT1	MESDC1
MALAT1	MESDC2
MALAT1	METAP2
MALAT1	METTL14
MALAT1	METTL16
MALAT1	METTL24
MALAT1	METTL2B
MALAT1	METTL6
MALAT1	METTL8
MALAT1	MFAP3L
MALAT1	MFSD11
MALAT1	MGA
MALAT1	MGAM2
MALAT1	MGAT1
MALAT1	MGAT4A
MALAT1	MGAT5
MALAT1	MGEA5
MALAT1	MGP
MALAT1	MGST2
MALAT1	MGST3
MALAT1	MICAL2
MALAT1	MICALL2
MALAT1	MIDN
MALAT1	MIEF1
MALAT1	MINOS1
MALAT1	MIOS
MALAT1	MIPOL1
MALAT1	MIS12
MALAT1	MITD1
MALAT1	MITF
MALAT1	MKNK2
MALAT1	MLANA
MALAT1	MLLT1
MALAT1	MLLT10
MALAT1	MLST8
MALAT1	MMACHC
MALAT1	MMGT1
MALAT1	MMP19
MALAT1	MMP2
MALAT1	MMP24
MALAT1	MMS22L
MALAT1	MOB3B
MALAT1	MOB4
MALAT1	MOCOS
MALAT1	MOCS3
MALAT1	MON1B
MALAT1	MORC3
MALAT1	MORN3
MALAT1	MOSPD3
MALAT1	MOV10
MALAT1	MOV10L1
MALAT1	MPC2
MALAT1	MPHOSPH8
MALAT1	MPLKIP
MALAT1	MPP1
MALAT1	MPP2
MALAT1	MPP6
MALAT1	MPPE1
MALAT1	MPRIP
MALAT1	MPV17L
MALAT1	MPZ
MALAT1	MPZL3
MALAT1	MRAS
MALAT1	MRGPRD
MALAT1	MROH2A
MALAT1	MROH5
MALAT1	MRPL19
MALAT1	MRPL3
MALAT1	MRPL32
MALAT1	MRPL38
MALAT1	MRPL4
MALAT1	MRPL46
MALAT1	MRPL47
MALAT1	MRPL52
MALAT1	MRPL57
MALAT1	MRPS12
MALAT1	MRPS16
MALAT1	MRPS23
MALAT1	MRRF
MALAT1	MS4A1
MALAT1	MS4A4E
MALAT1	MS4A6A
MALAT1	MS4A7
MALAT1	MSN
MALAT1	MSX1
MALAT1	MTAP
MALAT1	MT-ATP6
MALAT1	MT-ATP8
MALAT1	MT-CO1
MALAT1	MT-CO3
MALAT1	MT-CYB
MALAT1	MTDH
MALAT1	MTERF3
MALAT1	MTF1
MALAT1	MTFMT
MALAT1	MTFR1L
MALAT1	MTHFD1
MALAT1	MTHFD2
MALAT1	MTHFD2L
MALAT1	MTMR12
MALAT1	MTMR3
MALAT1	MTMR4
MALAT1	MT-ND1
MALAT1	MT-ND2
MALAT1	MT-ND4
MALAT1	MT-ND4L
MALAT1	MT-ND5
MALAT1	MTO1
MALAT1	MTOR
MALAT1	MTR
MALAT1	MTRNR2L1
MALAT1	MTRNR2L12
MALAT1	MTRNR2L6
MALAT1	MTRNR2L8
MALAT1	MTSS1
MALAT1	MTTP
MALAT1	MTUS2
MALAT1	MTX2
MALAT1	MTX3
MALAT1	MUC21
MALAT1	MUC4
MALAT1	MUS81
MALAT1	MVB12B
MALAT1	MVK
MALAT1	MX2
MALAT1	MXI1
MALAT1	MYBBP1A
MALAT1	MYBL2
MALAT1	MYC
MALAT1	MYCBPAP
MALAT1	MYCL
MALAT1	MYDGF
MALAT1	MYEOV
MALAT1	MYH10
MALAT1	MYH11
MALAT1	MYH3
MALAT1	MYH9
MALAT1	MYL9
MALAT1	MYLK3
MALAT1	MYLK4
MALAT1	MYO18A
MALAT1	MYO1F
MALAT1	MYO1G
MALAT1	MYO3B
MALAT1	MYO5B
MALAT1	MYO5C
[truncated: 1,785 more rows]
