# Supplementary material for: WAFNRLTG: A Novel Model for Predicting LncRNA Target Genes Based on Weighted Average Fusion Network Representation Learning Method
Source: Front Cell Dev Biol. 2022 Jan 19;9:820342. doi: 10.3389/fcell.2021.820342 (PMC8807548; doi:10.3389/fcell.2021.820342)
Supplement: Supplementary file 4 [file DataSheet2.CSV]

NEAT1	A4GALT
NEAT1	AADAT
NEAT1	AAED1
NEAT1	AAK1
NEAT1	AAR2
NEAT1	AARS2
NEAT1	AASDHPPT
NEAT1	AASS
NEAT1	ABCA1
NEAT1	ABCA13
NEAT1	ABCA4
NEAT1	ABCA6
NEAT1	ABCA9
NEAT1	ABCC2
NEAT1	ABCD2
NEAT1	ABCD3
NEAT1	ABCF1
NEAT1	ABHD1
NEAT1	ABHD18
NEAT1	ABHD2
NEAT1	ABHD3
NEAT1	ABHD8
NEAT1	ABR
NEAT1	AC004381
NEAT1	AC024592
NEAT1	ACAA1
NEAT1	ACACA
NEAT1	ACACB
NEAT1	ACAP2
NEAT1	ACCSL
NEAT1	ACER3
NEAT1	ACIN1
NEAT1	ACOT11
NEAT1	ACOT13
NEAT1	ACOT7
NEAT1	ACOX1
NEAT1	ACPP
NEAT1	ACSL6
NEAT1	ACSM1
NEAT1	ACSM6
NEAT1	ACTB
NEAT1	ACTG1
NEAT1	ACTR10
NEAT1	ACTR1A
NEAT1	ACTR2
NEAT1	ACTR3B
NEAT1	ACTR3C
NEAT1	ACVR1B
NEAT1	ACVRL1
NEAT1	ADAM15
NEAT1	ADAM17
NEAT1	ADAM33
NEAT1	ADAMTS13
NEAT1	ADAMTS17
NEAT1	ADAMTS4
NEAT1	ADAMTSL2
NEAT1	ADAMTSL3
NEAT1	ADCK1
NEAT1	ADCY2
NEAT1	ADCY3
NEAT1	ADCY4
NEAT1	ADCY5
NEAT1	ADCY6
NEAT1	ADCY8
NEAT1	ADCYAP1
NEAT1	ADCYAP1R1
NEAT1	ADD2
NEAT1	ADD3
NEAT1	ADGB
NEAT1	ADGRB2
NEAT1	ADGRE2
NEAT1	ADGRF5
NEAT1	ADGRG2
NEAT1	ADGRG3
NEAT1	ADGRG4
NEAT1	ADGRG6
NEAT1	ADGRV1
NEAT1	ADH5
NEAT1	ADI1
NEAT1	ADIPOR2
NEAT1	ADM2
NEAT1	ADNP
NEAT1	ADNP2
NEAT1	ADORA1
NEAT1	ADPRH
NEAT1	ADPRHL1
NEAT1	ADRA2C
NEAT1	ADRB3
NEAT1	ADRBK1
NEAT1	ADRBK2
NEAT1	AEBP2
NEAT1	AFF4
NEAT1	AFG3L2
NEAT1	AFMID
NEAT1	AGFG1
NEAT1	AGMO
NEAT1	AGO4
NEAT1	AGPS
NEAT1	AGT
NEAT1	AGXT
NEAT1	AHCTF1
NEAT1	AHNAK
NEAT1	AHR
NEAT1	AIFM2
NEAT1	AIM1
NEAT1	AK3
NEAT1	AKAP11
NEAT1	AKAP12
NEAT1	AKAP5
NEAT1	AKAP9
NEAT1	AKR1A1
NEAT1	AKT3
NEAT1	ALDH18A1
NEAT1	ALDH1A2
NEAT1	ALDH1A3
NEAT1	ALDH1L2
NEAT1	ALDH2
NEAT1	ALDOA
NEAT1	ALDOC
NEAT1	ALG14
NEAT1	ALG2
NEAT1	ALKBH2
NEAT1	ALKBH3
NEAT1	ALKBH5
NEAT1	AMDHD2
NEAT1	AMER1
NEAT1	AMMECR1
NEAT1	AMMECR1L
NEAT1	AMZ1
NEAT1	ANAPC15
NEAT1	ANAPC16
NEAT1	ANAPC4
NEAT1	ANAPC5
NEAT1	ANK1
NEAT1	ANKAR
NEAT1	ANKFY1
NEAT1	ANKIB1
NEAT1	ANKLE2
NEAT1	ANKMY1
NEAT1	ANKRD10
NEAT1	ANKRD12
NEAT1	ANKRD17
NEAT1	ANKRD27
NEAT1	ANKRD31
NEAT1	ANKRD34C
NEAT1	ANKRD42
NEAT1	ANKRD44
NEAT1	ANKRD52
NEAT1	ANKRD63
NEAT1	ANKS3
NEAT1	ANO2
NEAT1	ANO4
NEAT1	ANO6
NEAT1	ANP32B
NEAT1	ANTXR1
NEAT1	ANTXR2
NEAT1	AP1B1
NEAT1	AP1M1
NEAT1	AP3B1
NEAT1	AP3M2
NEAT1	AP3S2
NEAT1	AP4M1
NEAT1	AP4S1
NEAT1	AP5S1
NEAT1	AP5Z1
NEAT1	APAF1
NEAT1	APBA1
NEAT1	APBA2
NEAT1	APBA3
NEAT1	APBB1IP
NEAT1	APBB2
NEAT1	APCDD1
NEAT1	APEH
NEAT1	APH1A
NEAT1	API5
NEAT1	APLP2
NEAT1	APOB
NEAT1	APOBEC3F
NEAT1	APOC4-APOC2
NEAT1	APOL1
NEAT1	APOLD1
NEAT1	APOO
NEAT1	APOOL
NEAT1	AQP3
NEAT1	AR
NEAT1	ARAP1
NEAT1	ARCN1
NEAT1	AREL1
NEAT1	ARF4
NEAT1	ARFGEF1
NEAT1	ARFRP1
NEAT1	ARG1
NEAT1	ARGLU1
NEAT1	ARHGAP21
NEAT1	ARHGAP26
NEAT1	ARHGAP28
NEAT1	ARHGAP29
NEAT1	ARHGAP35
NEAT1	ARHGAP39
NEAT1	ARHGAP44
NEAT1	ARHGAP8
NEAT1	ARHGEF10L
NEAT1	ARHGEF17
NEAT1	ARHGEF26
NEAT1	ARHGEF38
NEAT1	ARHGEF40
NEAT1	ARHGEF5
NEAT1	ARID2
NEAT1	ARID3A
NEAT1	ARID4A
NEAT1	ARID5B
NEAT1	ARL1
NEAT1	ARL16
NEAT1	ARL2
NEAT1	ARL5B
NEAT1	ARL8A
NEAT1	ARL8B
NEAT1	ARMCX2
NEAT1	ARNT
NEAT1	ARNTL2
NEAT1	ARPP19
NEAT1	ARRDC3
NEAT1	ARRDC5
NEAT1	ARSB
NEAT1	ARSD
NEAT1	ART5
NEAT1	ARTN
NEAT1	ARX
NEAT1	ASAH2
NEAT1	ASB1
NEAT1	ASB18
NEAT1	ASB2
NEAT1	ASB5
NEAT1	ASB6
NEAT1	ASCC2
NEAT1	ASCC3
NEAT1	ASCL4
NEAT1	ASL
NEAT1	ASPA
NEAT1	ASPN
NEAT1	ASPRV1
NEAT1	ATAD2B
NEAT1	ATAD3C
NEAT1	ATE1
NEAT1	ATF6
NEAT1	ATG12
NEAT1	ATG4B
NEAT1	ATG9B
NEAT1	ATHL1
NEAT1	ATL3
NEAT1	ATM
NEAT1	ATP11A
NEAT1	ATP13A1
NEAT1	ATP1A4
NEAT1	ATP1B1
NEAT1	ATP1B3
NEAT1	ATP1B4
NEAT1	ATP2A2
NEAT1	ATP2B4
NEAT1	ATP5A1
NEAT1	ATP5D
NEAT1	ATP5S
NEAT1	ATP5SL
NEAT1	ATP6V0A1
NEAT1	ATP6V0A2
NEAT1	ATP6V0D1
NEAT1	ATP6V1B2
NEAT1	ATP8A2
NEAT1	ATP8B1
NEAT1	ATP8B4
NEAT1	ATP9A
NEAT1	ATR
NEAT1	ATRX
NEAT1	ATXN10
NEAT1	ATXN2
NEAT1	ATXN2L
NEAT1	ATXN3
NEAT1	ATXN7L3B
NEAT1	AUNIP
NEAT1	AVPR1A
NEAT1	AXIN1
NEAT1	AZGP1
NEAT1	B3GAT1
NEAT1	B3GLCT
NEAT1	B3GNT6
NEAT1	B4GALNT2
NEAT1	B4GALT1
NEAT1	BACE2
NEAT1	BACH1
NEAT1	BACH2
NEAT1	BAG3
NEAT1	BAIAP3
NEAT1	BARD1
NEAT1	BAZ2A
NEAT1	BAZ2B
NEAT1	BBX
NEAT1	BCAM
NEAT1	BCAN
NEAT1	BCAR3
NEAT1	BCAS3
NEAT1	BCAS4
NEAT1	BCKDHA
NEAT1	BCL11A
NEAT1	BCL2L13
NEAT1	BCL2L2
NEAT1	BCL7A
NEAT1	BCL9
NEAT1	BCR
NEAT1	BDH1
NEAT1	BEND3
NEAT1	BEND7
NEAT1	BHLHB9
NEAT1	BHLHE41
NEAT1	BIRC5
NEAT1	BIRC6
NEAT1	BIRC7
NEAT1	BLOC1S5
NEAT1	BMP3
NEAT1	BMP8A
NEAT1	BMPR1A
NEAT1	BOC
NEAT1	BORCS5
NEAT1	BORCS8
NEAT1	BRAF
NEAT1	BRAP
NEAT1	BRAT1
NEAT1	BRD3
NEAT1	BRD4
NEAT1	BRIP1
NEAT1	BROX
NEAT1	BRPF1
NEAT1	BRSK2
NEAT1	BSPRY
NEAT1	BTAF1
NEAT1	BTBD11
NEAT1	BTBD18
NEAT1	BTBD19
NEAT1	BTF3L4
NEAT1	BTG2
NEAT1	BTG3
NEAT1	BTRC
NEAT1	BUB3
NEAT1	BVES
NEAT1	BYSL
NEAT1	BZW1
NEAT1	C10orf2
NEAT1	C10orf71
NEAT1	C11orf1
NEAT1	C11orf31
NEAT1	C11orf49
NEAT1	C11orf58
NEAT1	C11orf87
NEAT1	C11orf95
NEAT1	C11orf96
NEAT1	C12orf65
NEAT1	C14orf159
NEAT1	C14orf79
NEAT1	C15orf40
NEAT1	C15orf52
NEAT1	C15orf61
NEAT1	C16orf54
NEAT1	C16orf86
NEAT1	C16orf87
NEAT1	C17orf105
NEAT1	C18orf32
NEAT1	C18orf54
NEAT1	C19orf54
NEAT1	C19orf60
NEAT1	C19orf67
NEAT1	C1orf111
NEAT1	C1orf115
NEAT1	C1orf141
NEAT1	C1orf216
NEAT1	C1QL2
NEAT1	C1QL3
NEAT1	C1QL4
NEAT1	C1QTNF3
NEAT1	C20orf194
NEAT1	C22orf29
NEAT1	C22orf39
NEAT1	C2CD2L
NEAT1	C2CD4A
NEAT1	C2CD5
NEAT1	C2orf49
NEAT1	C2orf50
NEAT1	C2orf72
NEAT1	C2orf73
NEAT1	C3orf17
NEAT1	C3orf18
NEAT1	C3orf33
NEAT1	C3orf70
NEAT1	C4BPB
NEAT1	C4orf26
NEAT1	C4orf3
NEAT1	C4orf36
NEAT1	C4orf50
NEAT1	C5
NEAT1	C5AR2
NEAT1	C5orf15
NEAT1	C5orf38
NEAT1	C6orf132
NEAT1	C6orf136
NEAT1	C6orf89
NEAT1	C7
NEAT1	C7orf57
NEAT1	C8A
NEAT1	C8B
NEAT1	C9orf142
NEAT1	C9orf16
NEAT1	C9orf172
NEAT1	C9orf84
NEAT1	C9orf91
NEAT1	CA12
NEAT1	CA13
NEAT1	CA5A
NEAT1	CA5B
NEAT1	CA6
NEAT1	CAB39
NEAT1	CABLES1
NEAT1	CABP7
NEAT1	CACNA1A
NEAT1	CACNA1E
NEAT1	CACNA1F
NEAT1	CACNB1
NEAT1	CACNB4
NEAT1	CACNG3
NEAT1	CACNG8
NEAT1	CACYBP
NEAT1	CADM2
NEAT1	CADPS
NEAT1	CALB1
NEAT1	CALCR
NEAT1	CALHM1
NEAT1	CALM2
NEAT1	CALN1
NEAT1	CALR
NEAT1	CALU
NEAT1	CAMSAP1
NEAT1	CAMSAP2
NEAT1	CAMTA2
NEAT1	CAND1
NEAT1	CANT1
NEAT1	CANX
NEAT1	CAPN10
NEAT1	CAPN14
NEAT1	CAPN5
NEAT1	CAPRIN1
NEAT1	CAPZA2
NEAT1	CARF
NEAT1	CASC4
NEAT1	CASC5
NEAT1	CASK
NEAT1	CASP10
NEAT1	CASP2
NEAT1	CASP3
NEAT1	CASP6
NEAT1	CASZ1
NEAT1	CATIP
NEAT1	CBARP
NEAT1	CBFA2T2
NEAT1	CBLN1
NEAT1	CBX6
NEAT1	CCDC115
NEAT1	CCDC117
NEAT1	CCDC120
NEAT1	CCDC14
NEAT1	CCDC15
NEAT1	CCDC152
NEAT1	CCDC160
NEAT1	CCDC169
NEAT1	CCDC170
NEAT1	CCDC171
NEAT1	CCDC174
NEAT1	CCDC177
NEAT1	CCDC180
NEAT1	CCDC184
NEAT1	CCDC186
NEAT1	CCDC25
NEAT1	CCDC60
NEAT1	CCDC61
NEAT1	CCDC62
NEAT1	CCDC71
NEAT1	CCDC71L
NEAT1	CCDC73
NEAT1	CCDC85B
NEAT1	CCDC86
NEAT1	CCDC90B
NEAT1	CCDC97
NEAT1	CCNB1
NEAT1	CCND1
NEAT1	CCND2
NEAT1	CCNJ
NEAT1	CCNL1
NEAT1	CCNL2
NEAT1	CCNT1
NEAT1	CCNY
NEAT1	CCR1
NEAT1	CCR5
NEAT1	CCRL2
NEAT1	CCSAP
NEAT1	CCSER1
NEAT1	CCT3
NEAT1	CCT6B
NEAT1	CCZ1
NEAT1	CCZ1B
NEAT1	CD109
NEAT1	CD160
NEAT1	CD180
NEAT1	CD209
NEAT1	CD22
NEAT1	CD300E
NEAT1	CD34
NEAT1	CD4
NEAT1	CD40LG
NEAT1	CD46
NEAT1	CD59
NEAT1	CD84
NEAT1	CD8A
NEAT1	CD96
NEAT1	CDAN1
NEAT1	CDC20B
NEAT1	CDC25A
NEAT1	CDC25C
NEAT1	CDC34
NEAT1	CDC42EP5
NEAT1	CDC73
NEAT1	CDCA4
NEAT1	CDCA7
NEAT1	CDCA8
NEAT1	CDH12
NEAT1	CDH18
NEAT1	CDH2
NEAT1	CDH22
NEAT1	CDH23
NEAT1	CDH3
NEAT1	CDH7
NEAT1	CDH8
NEAT1	CDHR1
NEAT1	CDK11B
NEAT1	CDK12
NEAT1	CDK13
NEAT1	CDK19
NEAT1	CDK2
NEAT1	CDKL2
NEAT1	CDKN2A
NEAT1	CDS1
NEAT1	CDS2
NEAT1	CDT1
NEAT1	CEACAM19
NEAT1	CEBPG
NEAT1	CECR1
NEAT1	CECR5
NEAT1	CECR6
NEAT1	CEL
NEAT1	CELA3B
NEAT1	CELF1
NEAT1	CENPC
NEAT1	CENPE
NEAT1	CENPL
NEAT1	CEP120
NEAT1	CEP135
NEAT1	CEP170
NEAT1	CEP250
NEAT1	CEP295
NEAT1	CEP44
NEAT1	CEP63
NEAT1	CEP70
NEAT1	CEP76
NEAT1	CEP83
NEAT1	CEP97
NEAT1	CERS2
NEAT1	CES3
NEAT1	CETN2
NEAT1	CFAP157
NEAT1	CFAP54
NEAT1	CFL1
NEAT1	CFL2
NEAT1	CFLAR
NEAT1	CFP
NEAT1	CGGBP1
NEAT1	CH507-42P11
NEAT1	CH507-9B2
NEAT1	CHAF1B
NEAT1	CHD1
NEAT1	CHD4
NEAT1	CHEK1
NEAT1	CHM
NEAT1	CHML
NEAT1	CHMP3
NEAT1	CHODL
NEAT1	CHP1
NEAT1	CHRAC1
NEAT1	CHRM3
NEAT1	CHRNA2
NEAT1	CHRNA3
NEAT1	CHRNA5
NEAT1	CHRNA6
NEAT1	CHRNA7
NEAT1	CHRND
NEAT1	CHST1
NEAT1	CHST11
NEAT1	CHST6
NEAT1	CHSY1
NEAT1	CHTF18
NEAT1	CHTF8
NEAT1	CHUK
NEAT1	CHURC1
NEAT1	CIB3
NEAT1	CILP
NEAT1	CIPC
NEAT1	CIRH1A
NEAT1	CISD2
NEAT1	CITED4
NEAT1	CIZ1
NEAT1	CKAP2
NEAT1	CKAP2L
NEAT1	CLASRP
NEAT1	CLCN3
NEAT1	CLCN7
NEAT1	CLDN12
NEAT1	CLDN18
NEAT1	CLDN2
NEAT1	CLDN20
NEAT1	CLDN23
NEAT1	CLDN5
NEAT1	CLIC4
NEAT1	CLMP
NEAT1	CLN8
NEAT1	CLNK
NEAT1	CLNS1A
NEAT1	CLPB
NEAT1	CLPX
NEAT1	CLSTN1
NEAT1	CLSTN3
NEAT1	CLUAP1
NEAT1	CLUH
NEAT1	CLVS1
NEAT1	CLYBL
NEAT1	CMIP
NEAT1	CMKLR1
NEAT1	CNBP
NEAT1	CNDP1
NEAT1	CNGA2
NEAT1	CNGB3
NEAT1	CNIH1
NEAT1	CNN2
NEAT1	CNOT1
NEAT1	CNOT6
NEAT1	CNR2
NEAT1	CNST
NEAT1	CNTLN
NEAT1	CNTN2
NEAT1	CNTNAP2
NEAT1	CNTNAP3B
NEAT1	CNTRL
NEAT1	COBL
NEAT1	COL17A1
NEAT1	COL1A1
NEAT1	COL27A1
NEAT1	COL2A1
NEAT1	COL4A2
NEAT1	COL5A2
NEAT1	COL6A1
NEAT1	COL6A2
NEAT1	COL6A3
NEAT1	COL6A6
NEAT1	COL7A1
NEAT1	COL8A1
NEAT1	COL9A1
NEAT1	COL9A2
NEAT1	COLEC12
NEAT1	COLGALT2
NEAT1	COMMD5
NEAT1	COMP
NEAT1	COPS5
NEAT1	CORIN
NEAT1	CORO2A
NEAT1	COX19
NEAT1	COX6B2
NEAT1	COX7B
NEAT1	CPA3
NEAT1	CPA4
NEAT1	CPD
NEAT1	CPEB2
NEAT1	CPN2
NEAT1	CPNE4
NEAT1	CPNE5
NEAT1	CPPED1
NEAT1	CPSF1
NEAT1	CPSF6
NEAT1	CPSF7
NEAT1	CPTP
NEAT1	CRAMP1
NEAT1	CRAT
NEAT1	CRB2
NEAT1	CRBN
NEAT1	CREG2
NEAT1	CRLF3
NEAT1	CRLS1
NEAT1	CROCC
NEAT1	CROCC2
NEAT1	CRTAP
NEAT1	CRTC3
NEAT1	CSAD
NEAT1	CSF3R
NEAT1	CSGALNACT2
NEAT1	CSMD2
NEAT1	CSNK1G1
NEAT1	CSNK2A1
NEAT1	CSNK2A2
NEAT1	CSRNP1
NEAT1	CSRP1
NEAT1	CSRP2
NEAT1	CST3
NEAT1	CSTB
NEAT1	CSTF1
NEAT1	CTC1
NEAT1	CTDSP1
NEAT1	CTDSP2
NEAT1	CTNNAL1
NEAT1	CTNND1
NEAT1	CTNS
NEAT1	CTPS1
NEAT1	CTRC
NEAT1	CTSC
NEAT1	CTSD
NEAT1	CTSO
NEAT1	CTSZ
NEAT1	CTXN2
NEAT1	CUL2
NEAT1	CUL3
NEAT1	CUL4A
NEAT1	CUL4B
NEAT1	CUL7
NEAT1	CUL9
NEAT1	CWC15
NEAT1	CWC22
NEAT1	CWC27
NEAT1	CX3CL1
NEAT1	CXCR1
NEAT1	CXCR5
NEAT1	CXorf36
NEAT1	CYB561
NEAT1	CYB561A3
NEAT1	CYB561D1
NEAT1	CYB5A
NEAT1	CYB5D2
NEAT1	CYB5R2
NEAT1	CYBB
NEAT1	CYCS
NEAT1	CYFIP2
NEAT1	CYP20A1
NEAT1	CYP26C1
NEAT1	CYP27C1
NEAT1	CYP2D6
NEAT1	CYP2D7
NEAT1	CYP4F2
NEAT1	CYP51A1
NEAT1	CYSLTR1
NEAT1	CYTH2
NEAT1	CYTH3
NEAT1	CYTH4
NEAT1	DAB2IP
NEAT1	DACT2
NEAT1	DACT3
NEAT1	DAP
NEAT1	DAPK2
NEAT1	DARS
NEAT1	DAZAP2
NEAT1	DBN1
NEAT1	DBNL
NEAT1	DBR1
NEAT1	DCAF10
NEAT1	DCAF13
NEAT1	DCAF17
NEAT1	DCAF4
NEAT1	DCAF7
NEAT1	DCBLD1
NEAT1	DCBLD2
NEAT1	DCC
NEAT1	DCLK1
NEAT1	DCLK3
NEAT1	DCP2
NEAT1	DCT
NEAT1	DCTN4
NEAT1	DCUN1D2
NEAT1	DCX
NEAT1	DDA1
NEAT1	DDHD1
NEAT1	DDIT4
NEAT1	DDOST
NEAT1	DDR1
NEAT1	DDRGK1
NEAT1	DDTL
NEAT1	DDX10
NEAT1	DDX17
NEAT1	DDX19A
NEAT1	DDX24
NEAT1	DDX25
NEAT1	DDX39A
NEAT1	DDX3X
NEAT1	DDX42
NEAT1	DDX46
NEAT1	DDX52
NEAT1	DDX6
NEAT1	DEF8
NEAT1	DEFB127
NEAT1	DEGS1
NEAT1	DENND3
NEAT1	DENND5B
NEAT1	DENND6A
NEAT1	DENND6B
NEAT1	DENR
NEAT1	DESI2
NEAT1	DGCR2
NEAT1	DGKZ
NEAT1	DHDDS
NEAT1	DHFR
NEAT1	DHRS11
NEAT1	DHRS3
NEAT1	DHTKD1
NEAT1	DHX33
NEAT1	DHX36
NEAT1	DHX9
NEAT1	DIAPH1
NEAT1	DIAPH2
NEAT1	DIP2B
NEAT1	DIP2C
NEAT1	DIRAS2
NEAT1	DIS3
NEAT1	DIXDC1
NEAT1	DLEU7
NEAT1	DLGAP1
NEAT1	DLGAP3
NEAT1	DLK2
NEAT1	DLX6
NEAT1	DMRT2
NEAT1	DMRTA2
NEAT1	DMTF1
NEAT1	DNAH1
NEAT1	DNAH14
NEAT1	DNAH2
NEAT1	DNAI1
NEAT1	DNAJA1
NEAT1	DNAJB1
NEAT1	DNAJB11
NEAT1	DNAJB12
NEAT1	DNAJB14
NEAT1	DNAJB5
NEAT1	DNAJB8
NEAT1	DNAJB9
NEAT1	DNAJC15
NEAT1	DNAJC18
NEAT1	DNAJC22
NEAT1	DNAJC3
NEAT1	DNAL1
NEAT1	DNAL4
NEAT1	DNM3
NEAT1	DNMT3A
NEAT1	DNMT3B
NEAT1	DNTTIP2
NEAT1	DOCK4
NEAT1	DOCK6
NEAT1	DOCK8
NEAT1	DOK6
NEAT1	DOPEY2
NEAT1	DPAGT1
NEAT1	DPF2
NEAT1	DPP8
NEAT1	DPP9
NEAT1	DPPA4
NEAT1	DPY19L3
NEAT1	DPY19L4
NEAT1	DR1
NEAT1	DRAM1
NEAT1	DRAXIN
NEAT1	DRD4
NEAT1	DRG2
NEAT1	DSC1
NEAT1	DSC3
NEAT1	DSCAM
NEAT1	DSG2
NEAT1	DSP
NEAT1	DST
NEAT1	DSTN
NEAT1	DTD1
NEAT1	DTD2
NEAT1	DTNB
NEAT1	DTX1
NEAT1	DUOXA1
NEAT1	DUS1L
NEAT1	DUSP1
NEAT1	DUSP11
NEAT1	DUSP28
NEAT1	DUSP7
NEAT1	DUSP8
NEAT1	DXO
NEAT1	DYM
NEAT1	DYNC1H1
NEAT1	DYNC1LI2
NEAT1	DYNLL2
NEAT1	DZIP1
NEAT1	DZIP1L
NEAT1	E2F1
NEAT1	E2F2
NEAT1	E2F5
NEAT1	EAF1
NEAT1	EBAG9
NEAT1	EBF1
NEAT1	ECE1
NEAT1	ECE2
NEAT1	ECHDC2
NEAT1	ECM1
NEAT1	ECT2
NEAT1	EEF1A1
NEAT1	EEF2
NEAT1	EEF2K
NEAT1	EEPD1
NEAT1	EFCAB11
NEAT1	EFCAB2
NEAT1	EFEMP1
NEAT1	EFNA5
NEAT1	EFNB2
NEAT1	EFR3A
NEAT1	EFS
NEAT1	EGFR
NEAT1	EGR3
NEAT1	EHBP1L1
NEAT1	EHMT2
NEAT1	EID2B
NEAT1	EID3
NEAT1	EIF1
NEAT1	EIF1AX
NEAT1	EIF2AK2
NEAT1	EIF2AK4
NEAT1	EIF2B1
NEAT1	EIF2B2
NEAT1	EIF2B4
NEAT1	EIF2S3
NEAT1	EIF3F
NEAT1	EIF3K
NEAT1	EIF4E
NEAT1	EIF4EBP2
NEAT1	EIF4G1
NEAT1	EIF4G3
NEAT1	EIF5
NEAT1	EIF5A2
NEAT1	ELAVL2
NEAT1	ELFN1
NEAT1	ELOVL7
NEAT1	ELP2
NEAT1	ELP5
NEAT1	EMC1
NEAT1	EMC10
NEAT1	EMC7
NEAT1	EMID1
NEAT1	EML3
NEAT1	EML6
NEAT1	EMP1
NEAT1	EMP2
NEAT1	ENC1
NEAT1	ENDOD1
NEAT1	ENG
NEAT1	ENO1
NEAT1	ENPP1
NEAT1	ENPP5
NEAT1	ENPP6
NEAT1	ENTPD5
NEAT1	ENTPD8
NEAT1	EOGT
NEAT1	EP400
NEAT1	EPAS1
NEAT1	EPB41L4A
NEAT1	EPC1
NEAT1	EPG5
NEAT1	EPHA6
NEAT1	EPHB3
NEAT1	EPHX1
NEAT1	EPHX3
NEAT1	EPN1
NEAT1	EPS15
NEAT1	EPT1
NEAT1	EPYC
NEAT1	ERAL1
NEAT1	ERC1
NEAT1	ERCC4
NEAT1	ERCC6
NEAT1	EREG
NEAT1	ERF
NEAT1	ERGIC1
NEAT1	ERICH1
NEAT1	ERICH3
NEAT1	ERMP1
NEAT1	ERN1
NEAT1	ERO1B
NEAT1	ERVK3-1
NEAT1	ERVMER34-1
NEAT1	ESF1
NEAT1	ESM1
NEAT1	ESPNL
NEAT1	ESR1
NEAT1	ESRRB
NEAT1	ETF1
NEAT1	ETFDH
NEAT1	ETS2
NEAT1	ETV3
NEAT1	EVC2
NEAT1	EVI5
NEAT1	EVI5L
NEAT1	EWSR1
NEAT1	EXOSC2
NEAT1	EXOSC6
NEAT1	EXOSC9
NEAT1	EXT1
NEAT1	EZR
NEAT1	F11R
NEAT1	F2RL3
NEAT1	F5
NEAT1	F8
NEAT1	F9
NEAT1	FAF1
NEAT1	FAIM
NEAT1	FAM101B
NEAT1	FAM102A
NEAT1	FAM109A
NEAT1	FAM110C
NEAT1	FAM111A
NEAT1	FAM117B
NEAT1	FAM120AOS
NEAT1	FAM120C
NEAT1	FAM124A
NEAT1	FAM126A
NEAT1	FAM127B
NEAT1	FAM129C
NEAT1	FAM134A
NEAT1	FAM135A
NEAT1	FAM135B
NEAT1	FAM159B
NEAT1	FAM160A1
NEAT1	FAM161B
NEAT1	FAM167A
NEAT1	FAM169A
NEAT1	FAM171A1
NEAT1	FAM175B
NEAT1	FAM179A
NEAT1	FAM179B
NEAT1	FAM181B
NEAT1	FAM195B
NEAT1	FAM200B
NEAT1	FAM208B
NEAT1	FAM210A
NEAT1	FAM210B
NEAT1	FAM213B
NEAT1	FAM216B
NEAT1	FAM217B
NEAT1	FAM219A
NEAT1	FAM219B
NEAT1	FAM222B
NEAT1	FAM234B
NEAT1	FAM26E
NEAT1	FAM3B
NEAT1	FAM43A
NEAT1	FAM46A
NEAT1	FAM46D
NEAT1	FAM47E
NEAT1	FAM49A
NEAT1	FAM53C
NEAT1	FAM63A
NEAT1	FAM63B
NEAT1	FAM65B
NEAT1	FAM69B
NEAT1	FAM71F2
NEAT1	FAM73B
NEAT1	FAM76B
NEAT1	FAM83G
NEAT1	FAM84A
NEAT1	FAM84B
NEAT1	FAM8A1
NEAT1	FAM98A
NEAT1	FANCC
NEAT1	FANCI
NEAT1	FANCM
NEAT1	FANK1
NEAT1	FASN
NEAT1	FASTK
NEAT1	FAT3
NEAT1	FATE1
NEAT1	FBF1
NEAT1	FBLL1
NEAT1	FBRSL1
NEAT1	FBXL14
NEAT1	FBXL17
NEAT1	FBXL18
NEAT1	FBXL4
NEAT1	FBXL6
NEAT1	FBXO15
NEAT1	FBXO3
NEAT1	FBXO36
NEAT1	FBXO41
NEAT1	FBXO45
NEAT1	FBXO46
NEAT1	FBXO48
NEAT1	FBXO6
NEAT1	FBXO7
NEAT1	FBXW12
NEAT1	FBXW2
NEAT1	FCAMR
NEAT1	FCF1
NEAT1	FCGBP
NEAT1	FCRL1
NEAT1	FCRL3
NEAT1	FCRLA
NEAT1	FDX1
NEAT1	FDXR
NEAT1	FEM1B
NEAT1	FEM1C
NEAT1	FER
NEAT1	FER1L5
NEAT1	FERMT1
NEAT1	FEZ1
NEAT1	FGA
NEAT1	FGD3
NEAT1	FGD6
NEAT1	FGF2
NEAT1	FGF22
NEAT1	FGFR1
NEAT1	FGFR1OP
NEAT1	FGL1
NEAT1	FHL2
NEAT1	FHOD3
NEAT1	FIBIN
NEAT1	FIBP
NEAT1	FIG4
NEAT1	FIGNL1
NEAT1	FITM2
NEAT1	FIZ1
NEAT1	FKBP10
NEAT1	FKBP15
NEAT1	FKBP1A
NEAT1	FKBP1C
NEAT1	FKBP4
NEAT1	FKBP5
NEAT1	FLAD1
NEAT1	FLG2
NEAT1	FLI1
NEAT1	FLNA
NEAT1	FLNB
NEAT1	FLRT3
NEAT1	FLVCR1
NEAT1	FMR1
NEAT1	FN1
NEAT1	FNBP4
NEAT1	FNDC1
NEAT1	FNDC3B
NEAT1	FNIP1
NEAT1	FOCAD
NEAT1	FOXA2
NEAT1	FOXF1
NEAT1	FOXI2
NEAT1	FOXI3
NEAT1	FOXJ2
NEAT1	FOXL2NB
NEAT1	FOXN2
NEAT1	FOXO3
NEAT1	FOXP4
NEAT1	FOXRED1
NEAT1	FOXRED2
NEAT1	FPGT-TNNI3K
NEAT1	FRMD4A
NEAT1	FSD1
NEAT1	FSD1L
NEAT1	FSHB
NEAT1	FSTL1
NEAT1	FTH1
NEAT1	FTO
NEAT1	FUK
NEAT1	FURIN
NEAT1	FUS
NEAT1	FUT1
NEAT1	FUT2
NEAT1	FUT4
NEAT1	FUT7
NEAT1	FYCO1
NEAT1	G6PC3
NEAT1	GAB1
NEAT1	GAB3
NEAT1	GABRA2
NEAT1	GABRE
NEAT1	GABRQ
NEAT1	GABRR3
NEAT1	GADD45B
NEAT1	GAK
NEAT1	GAL3ST4
NEAT1	GALE
NEAT1	GALNT1
NEAT1	GALNT16
NEAT1	GALNT6
NEAT1	GALNT7
NEAT1	GAN
NEAT1	GANAB
NEAT1	GANC
NEAT1	GAPT
NEAT1	GAPVD1
NEAT1	GAREM
NEAT1	GARNL3
NEAT1	GART
NEAT1	GAS2L2
NEAT1	GAS7
NEAT1	GATA1
NEAT1	GATA6
NEAT1	GATAD1
NEAT1	GATAD2A
NEAT1	GATAD2B
NEAT1	GATB
NEAT1	GATM
NEAT1	GBF1
NEAT1	GBP3
NEAT1	GBP4
NEAT1	GBP6
NEAT1	GCC2
NEAT1	GCK
NEAT1	GCN1
NEAT1	GCNT2
NEAT1	GCNT3
NEAT1	GCOM1
NEAT1	GDAP2
NEAT1	GDF11
NEAT1	GDF2
NEAT1	GDPD2
NEAT1	GDPGP1
NEAT1	GEMIN2
NEAT1	GEMIN4
NEAT1	GFOD1
NEAT1	GFOD2
NEAT1	GFRA2
NEAT1	GGCT
NEAT1	GGCX
NEAT1	GGNBP2
NEAT1	GGT1
NEAT1	GHDC
NEAT1	GHR
NEAT1	GID4
NEAT1	GIGYF2
NEAT1	GIMAP6
NEAT1	GIN1
NEAT1	GINS1
NEAT1	GINS3
NEAT1	GINS4
NEAT1	GJA8
NEAT1	GK5
NEAT1	GLB1L3
NEAT1	GLCCI1
NEAT1	GLDN
NEAT1	GLG1
NEAT1	GLI2
NEAT1	GLRA3
NEAT1	GLS
NEAT1	GLTSCR1L
NEAT1	GLUL
NEAT1	GLYAT
NEAT1	GLYATL3
NEAT1	GM2A
NEAT1	GMEB1
NEAT1	GMEB2
NEAT1	GMPPB
NEAT1	GMPR2
NEAT1	GMPS
NEAT1	GNA11
NEAT1	GNA13
NEAT1	GNAI3
NEAT1	GNAS
NEAT1	GNB1
NEAT1	GNB1L
NEAT1	GNB2
NEAT1	GNB2L1
NEAT1	GNB4
NEAT1	GNB5
NEAT1	GNG7
NEAT1	GNPDA2
NEAT1	GNS
NEAT1	GOLGA3
NEAT1	GOLGA5
NEAT1	GOLGA6L2
NEAT1	GOLGA7B
NEAT1	GOLGA8B
NEAT1	GOLPH3
NEAT1	GP5
NEAT1	GPAM
NEAT1	GPAT3
NEAT1	GPAT4
NEAT1	GPATCH1
NEAT1	GPATCH11
NEAT1	GPATCH2
NEAT1	GPATCH2L
NEAT1	GPATCH4
NEAT1	GPC1
NEAT1	GPCPD1
NEAT1	GPI
NEAT1	GPIHBP1
NEAT1	GPN2
NEAT1	GPR119
NEAT1	GPR158
NEAT1	GPR179
NEAT1	GPR180
NEAT1	GPR35
NEAT1	GPR37L1
NEAT1	GPR55
NEAT1	GPR63
NEAT1	GPR83
NEAT1	GPR85
NEAT1	GPR89B
NEAT1	GPRC5A
NEAT1	GPRC5C
NEAT1	GPS1
NEAT1	GPSM2
NEAT1	GPX8
NEAT1	GRAMD1A
NEAT1	GRAMD4
NEAT1	GRB10
NEAT1	GRB2
NEAT1	GREB1
NEAT1	GREM1
NEAT1	GREM2
NEAT1	GRHL2
NEAT1	GRID1
NEAT1	GRIK1
NEAT1	GRIN2C
NEAT1	GRIP2
NEAT1	GRK5
NEAT1	GRSF1
NEAT1	GRWD1
NEAT1	GSDMC
NEAT1	GSG1
NEAT1	GSG1L
NEAT1	GSK3A
NEAT1	GSK3B
NEAT1	GSR
NEAT1	GSTM3
NEAT1	GSTO2
NEAT1	GTF2H2C
NEAT1	GTF2H3
NEAT1	GTF3C1
NEAT1	GTPBP1
NEAT1	GTPBP2
NEAT1	GUCD1
NEAT1	GUF1
NEAT1	GXYLT2
NEAT1	GYS2
NEAT1	H2AFV
NEAT1	H2BFS
NEAT1	HABP2
NEAT1	HABP4
NEAT1	HACD3
NEAT1	HACE1
NEAT1	HADHB
NEAT1	HAGHL
NEAT1	HAL
NEAT1	HAND1
NEAT1	HAP1
NEAT1	HAUS5
NEAT1	HAUS8
NEAT1	HAVCR1
NEAT1	HCAR1
NEAT1	HCFC1
NEAT1	HCN3
NEAT1	HDAC1
NEAT1	HDAC11
NEAT1	HDAC2
NEAT1	HDAC4
NEAT1	HDAC5
NEAT1	HDAC6
NEAT1	HDGF
NEAT1	HDLBP
NEAT1	HEATR3
NEAT1	HEATR5B
NEAT1	HECA
NEAT1	HECTD2
NEAT1	HELLS
NEAT1	HERC4
NEAT1	HERPUD1
NEAT1	HERPUD2
NEAT1	HGD
NEAT1	HHAT
NEAT1	HHIPL1
NEAT1	HHLA3
NEAT1	HIC1
NEAT1	HIC2
NEAT1	HID1
NEAT1	HINFP
NEAT1	HINT3
NEAT1	HIP1
NEAT1	HIST1H2AG
NEAT1	HIST1H2BH
NEAT1	HIST1H3E
NEAT1	HIST1H4C
NEAT1	HIST2H2AA4
NEAT1	HIST3H2BB
NEAT1	HIVEP1
NEAT1	HK2
NEAT1	HKDC1
NEAT1	HLF
NEAT1	HMBOX1
NEAT1	HMGA2
NEAT1	HMGB1
NEAT1	HMGB3
NEAT1	HMGCR
NEAT1	HMP19
NEAT1	HN1
NEAT1	HNF4A
NEAT1	HNRNPA0
NEAT1	HNRNPA1
NEAT1	HNRNPA2B1
NEAT1	HNRNPA3
NEAT1	HNRNPC
NEAT1	HNRNPF
NEAT1	HNRNPL
NEAT1	HNRNPLL
NEAT1	HNRNPU
NEAT1	HNRNPUL1
NEAT1	HOMER1
NEAT1	HOOK1
NEAT1	HOOK3
NEAT1	HOXA7
NEAT1	HOXB8
NEAT1	HOXC11
NEAT1	HOXC4
NEAT1	HOXC8
NEAT1	HOXD1
NEAT1	HP
NEAT1	HPS1
NEAT1	HPS3
NEAT1	HPSE
NEAT1	HR
NEAT1	HS3ST1
NEAT1	HS3ST3A1
NEAT1	HS6ST1
NEAT1	HS6ST2
NEAT1	HSBP1
NEAT1	HSD17B2
NEAT1	HSD3B7
NEAT1	HSH2D
NEAT1	HSP90AB1
NEAT1	HSP90B1
NEAT1	HSPA12A
NEAT1	HSPA2
NEAT1	HSPD1
NEAT1	HTATIP2
NEAT1	HTN3
NEAT1	HTR2C
NEAT1	HTRA4
NEAT1	HYAL2
NEAT1	ICK
NEAT1	ICMT
NEAT1	ICOS
NEAT1	ICOSLG
NEAT1	ID2
NEAT1	IDE
NEAT1	IDS
NEAT1	IFIH1
NEAT1	IFIT2
NEAT1	IFIT3
NEAT1	IFIT5
NEAT1	IFNA13
NEAT1	IFNLR1
NEAT1	IFT140
NEAT1	IFT27
NEAT1	IFT88
NEAT1	IGFBP5
NEAT1	IGHMBP2
NEAT1	IGLL5
NEAT1	IGSF21
NEAT1	IGSF6
NEAT1	IGSF9
NEAT1	IKBKAP
NEAT1	IKZF1
NEAT1	IKZF2
NEAT1	IKZF3
NEAT1	IL13RA1
NEAT1	IL15
NEAT1	IL17RD
NEAT1	IL18RAP
NEAT1	IL1A
NEAT1	IL1RL1
NEAT1	IL21R
NEAT1	IL5
NEAT1	IL6R
NEAT1	IL6ST
NEAT1	IL7
NEAT1	IL7R
NEAT1	ILF3
NEAT1	ILKAP
NEAT1	IMP4
NEAT1	IMPAD1
NEAT1	IMPG1
NEAT1	IMPG2
NEAT1	INADL
NEAT1	INF2
NEAT1	ING1
NEAT1	ING5
NEAT1	INHA
NEAT1	INMT
NEAT1	INO80
NEAT1	INO80C
NEAT1	INO80D
NEAT1	INPP4B
NEAT1	INPP5B
NEAT1	INPPL1
NEAT1	INSR
NEAT1	INTS1
NEAT1	INTS5
NEAT1	IPMK
NEAT1	IPO11
NEAT1	IQCE
NEAT1	IQSEC2
NEAT1	IQSEC3
NEAT1	IQUB
NEAT1	IRAK1BP1
NEAT1	IRAK3
NEAT1	IRF1
NEAT1	IRF2BP2
NEAT1	IRF2BPL
NEAT1	IRGC
NEAT1	IRGQ
NEAT1	IRS1
NEAT1	IRS4
NEAT1	IRX6
NEAT1	ISCA1
NEAT1	ISLR2
NEAT1	ISPD
NEAT1	IST1
NEAT1	ITCH
NEAT1	ITGA1
NEAT1	ITGA10
NEAT1	ITGA2B
NEAT1	ITGA3
NEAT1	ITGB8
NEAT1	ITIH1
NEAT1	ITIH6
NEAT1	ITLN1
NEAT1	ITPKC
NEAT1	ITPR3
NEAT1	ITPRIP
NEAT1	ITSN1
NEAT1	IVD
NEAT1	JAK3
NEAT1	JAKMIP2
NEAT1	JAKMIP3
NEAT1	JDP2
NEAT1	JMY
NEAT1	JOSD1
NEAT1	JRK
NEAT1	JUND
NEAT1	KANK1
NEAT1	KANSL1
NEAT1	KANSL1L
NEAT1	KAT5
NEAT1	KAT6A
NEAT1	KAT7
NEAT1	KBTBD12
NEAT1	KCMF1
NEAT1	KCNA2
NEAT1	KCNA3
NEAT1	KCNA7
NEAT1	KCNAB1
NEAT1	KCNAB2
NEAT1	KCNB1
NEAT1	KCNB2
NEAT1	KCNE3
NEAT1	KCNE4
NEAT1	KCNG2
NEAT1	KCNH8
NEAT1	KCNJ14
NEAT1	KCNJ15
NEAT1	KCNJ3
NEAT1	KCNJ5
NEAT1	KCNJ8
NEAT1	KCNK10
NEAT1	KCNK5
NEAT1	KCNK6
NEAT1	KCNMB1
NEAT1	KCNMB4
NEAT1	KCNQ4
NEAT1	KCNS2
NEAT1	KCTD12
NEAT1	KCTD7
NEAT1	KDELC1
NEAT1	KDELR2
NEAT1	KDM1A
NEAT1	KDM1B
NEAT1	KDM4B
NEAT1	KDR
NEAT1	KHDC1
NEAT1	KHDRBS3
NEAT1	KIAA0100
NEAT1	KIAA0513
NEAT1	KIAA0556
NEAT1	KIAA0907
NEAT1	KIAA0922
NEAT1	KIAA0930
NEAT1	KIAA1024
NEAT1	KIAA1024L
NEAT1	KIAA1033
NEAT1	KIAA1143
NEAT1	KIAA1161
NEAT1	KIAA1257
NEAT1	KIAA1324
NEAT1	KIAA1324L
NEAT1	KIAA1456
NEAT1	KIAA1522
NEAT1	KIAA1551
NEAT1	KIAA1644
NEAT1	KIAA1841
NEAT1	KIAA2012
NEAT1	KIAA2013
NEAT1	KIAA2022
NEAT1	KIDINS220
NEAT1	KIF13A
NEAT1	KIF13B
NEAT1	KIF1B
NEAT1	KIF1C
NEAT1	KIF20B
NEAT1	KIF24
NEAT1	KIF3A
NEAT1	KIF4B
NEAT1	KIF6
NEAT1	KIF7
NEAT1	KIN
NEAT1	KIRREL3
NEAT1	KL
NEAT1	KLB
NEAT1	KLF11
NEAT1	KLF15
NEAT1	KLF6
NEAT1	KLF7
NEAT1	KLHDC1
NEAT1	KLHDC10
NEAT1	KLHL11
NEAT1	KLHL13
NEAT1	KLHL21
NEAT1	KLHL24
NEAT1	KLHL25
NEAT1	KLHL28
NEAT1	KLHL31
NEAT1	KLHL4
NEAT1	KLHL42
NEAT1	KLHL9
NEAT1	KLK14
NEAT1	KLRB1
NEAT1	KLRD1
NEAT1	KNCN
NEAT1	KPNA1
NEAT1	KPNA2
NEAT1	KPNA4
NEAT1	KPNB1
NEAT1	KRBA1
NEAT1	KRI1
NEAT1	KRT13
NEAT1	KRT16
NEAT1	KRT18
NEAT1	KRT35
NEAT1	KRT8
NEAT1	KRT82
NEAT1	KRTAP12-4
NEAT1	KRTAP23-1
NEAT1	KRTAP5-4
NEAT1	KXD1
NEAT1	L3MBTL3
NEAT1	L3MBTL4
NEAT1	LAMB1
NEAT1	LAMC1
NEAT1	LAMC2
NEAT1	LAMP3
NEAT1	LANCL3
NEAT1	LAPTM4B
NEAT1	LARGE
NEAT1	LARP4
NEAT1	LARP4B
NEAT1	LARP7
NEAT1	LAS1L
NEAT1	LATS1
NEAT1	LBHD1
NEAT1	LBR
NEAT1	LBX1
NEAT1	LBX2
NEAT1	LCLAT1
NEAT1	LCT
NEAT1	LDAH
NEAT1	LDB3
NEAT1	LDHA
NEAT1	LDHB
NEAT1	LDLR
NEAT1	LDLRAD3
NEAT1	LDLRAD4
NEAT1	LEMD3
NEAT1	LENG8
NEAT1	LEP
NEAT1	LETM1
NEAT1	LGALS2
NEAT1	LGALS3
NEAT1	LGALS3BP
NEAT1	LGALSL
NEAT1	LGR5
NEAT1	LHX4
NEAT1	LILRB2
NEAT1	LILRB3
NEAT1	LILRB4
NEAT1	LIMD1
NEAT1	LIMK1
NEAT1	LIMK2
NEAT1	LIN7C
NEAT1	LINGO1
NEAT1	LINGO2
NEAT1	LINS1
NEAT1	LITAF
NEAT1	LIX1L
NEAT1	LLPH
NEAT1	LMAN1
NEAT1	LMAN2
NEAT1	LMBR1
NEAT1	LMF2
NEAT1	LMNB2
NEAT1	LMO3
NEAT1	LPAR1
NEAT1	LPGAT1
NEAT1	LPIN1
NEAT1	LPIN2
NEAT1	LPP
NEAT1	LRBA
NEAT1	LRCH1
NEAT1	LRCH4
NEAT1	LRIT3
NEAT1	LRP10
NEAT1	LRP2
NEAT1	LRP3
NEAT1	LRP5
NEAT1	LRPPRC
NEAT1	LRRC2
NEAT1	LRRC20
NEAT1	LRRC3
NEAT1	LRRC41
NEAT1	LRRC58
NEAT1	LRRC66
NEAT1	LRRC8B
NEAT1	LRRFIP1
NEAT1	LRRIQ3
NEAT1	LRRIQ4
NEAT1	LRRK2
NEAT1	LRRN2
NEAT1	LRRN3
NEAT1	LRRN4CL
NEAT1	LRRTM2
NEAT1	LRWD1
NEAT1	LSM1
NEAT1	LSM14B
NEAT1	LSM4
NEAT1	LST1
NEAT1	LTB
NEAT1	LTBP4
NEAT1	LTBR
NEAT1	LYRM1
NEAT1	LYZ
NEAT1	LZTFL1
NEAT1	LZTR1
NEAT1	M1AP
NEAT1	MAB21L2
NEAT1	MAB21L3
NEAT1	MACC1
NEAT1	MACF1
NEAT1	MACROD2
NEAT1	MAEA
NEAT1	MAEL
NEAT1	MAFG
NEAT1	MAG
NEAT1	MAGEB1
NEAT1	MAGEC2
NEAT1	MAGED1
NEAT1	MAGI1
NEAT1	MAGOHB
NEAT1	MALL
NEAT1	MAN1C1
NEAT1	MAN2B1
NEAT1	MAN2C1
NEAT1	MANSC1
NEAT1	MAP2
NEAT1	MAP2K4
NEAT1	MAP2K7
NEAT1	MAP3K11
NEAT1	MAP3K12
NEAT1	MAP3K13
NEAT1	MAP3K3
NEAT1	MAP3K8
NEAT1	MAP4
NEAT1	MAP4K2
NEAT1	MAP4K3
NEAT1	MAP4K4
NEAT1	MAP7
NEAT1	MAP7D2
NEAT1	MAPK1
NEAT1	MAPK13
NEAT1	MAPKAPK2
NEAT1	MAPKBP1
NEAT1	MAPRE1
NEAT1	MAPRE2
NEAT1	MARK1
NEAT1	MARK3
NEAT1	MARK4
NEAT1	MARVELD1
NEAT1	MARVELD2
NEAT1	MAST4
NEAT1	MASTL
NEAT1	MATN1
NEAT1	MATN2
NEAT1	MATR3
NEAT1	MBD1
NEAT1	MBD2
NEAT1	MBD5
NEAT1	MBNL1
NEAT1	MBNL3
NEAT1	MBOAT2
NEAT1	MBP
NEAT1	MBTD1
NEAT1	MCC
NEAT1	MCCC1
NEAT1	MCCC2
NEAT1	MCF2L2
NEAT1	MCFD2
NEAT1	MCM4
NEAT1	MCM5
NEAT1	MCPH1
NEAT1	MCTP1
NEAT1	MCTP2
NEAT1	MCU
NEAT1	MCUR1
NEAT1	MDC1
NEAT1	MDGA1
NEAT1	MDH2
NEAT1	MDM4
NEAT1	ME2
NEAT1	MECP2
NEAT1	MED1
NEAT1	MED13
NEAT1	MED13L
NEAT1	MED15
NEAT1	MED16
NEAT1	MED18
NEAT1	MED25
NEAT1	MED29
NEAT1	MED9
NEAT1	MEGF9
NEAT1	MEI1
NEAT1	MEIS1
NEAT1	MEMO1
NEAT1	MEP1A
NEAT1	MERTK
NEAT1	MESDC1
NEAT1	MESDC2
NEAT1	METAP2
NEAT1	METTL14
NEAT1	METTL16
NEAT1	METTL24
NEAT1	METTL2B
NEAT1	METTL6
NEAT1	METTL8
NEAT1	MFAP3L
NEAT1	MFSD11
NEAT1	MGA
NEAT1	MGAM2
NEAT1	MGAT1
NEAT1	MGAT4A
NEAT1	MGAT5
NEAT1	MGEA5
NEAT1	MGP
NEAT1	MGST2
NEAT1	MGST3
NEAT1	MICAL2
NEAT1	MICALL2
NEAT1	MIDN
NEAT1	MIEF1
NEAT1	MINOS1
NEAT1	MIOS
NEAT1	MIPOL1
NEAT1	MIS12
NEAT1	MITD1
NEAT1	MITF
NEAT1	MKNK2
NEAT1	MLANA
NEAT1	MLLT1
NEAT1	MLLT10
NEAT1	MLST8
NEAT1	MMACHC
NEAT1	MMGT1
NEAT1	MMP19
NEAT1	MMP2
NEAT1	MMP24
NEAT1	MMS22L
NEAT1	MOB3B
NEAT1	MOB4
NEAT1	MOCOS
NEAT1	MOCS3
NEAT1	MON1B
NEAT1	MORC3
NEAT1	MORN3
NEAT1	MOSPD3
NEAT1	MOV10
NEAT1	MOV10L1
NEAT1	MPC2
NEAT1	MPHOSPH8
NEAT1	MPLKIP
NEAT1	MPP1
NEAT1	MPP2
NEAT1	MPP6
NEAT1	MPPE1
NEAT1	MPRIP
NEAT1	MPV17L
NEAT1	MPZ
NEAT1	MPZL3
NEAT1	MRAS
NEAT1	MRGPRD
NEAT1	MROH2A
NEAT1	MROH5
NEAT1	MRPL19
NEAT1	MRPL3
NEAT1	MRPL32
NEAT1	MRPL38
NEAT1	MRPL4
NEAT1	MRPL46
NEAT1	MRPL47
NEAT1	MRPL52
NEAT1	MRPL57
NEAT1	MRPS12
NEAT1	MRPS16
NEAT1	MRPS23
NEAT1	MRRF
NEAT1	MS4A1
NEAT1	MS4A4E
NEAT1	MS4A6A
NEAT1	MS4A7
NEAT1	MSN
NEAT1	MSX1
NEAT1	MTAP
NEAT1	MT-ATP6
NEAT1	MT-ATP8
NEAT1	MT-CO1
NEAT1	MT-CO3
NEAT1	MT-CYB
NEAT1	MTDH
NEAT1	MTERF3
NEAT1	MTF1
NEAT1	MTFMT
NEAT1	MTFR1L
NEAT1	MTHFD1
NEAT1	MTHFD2
NEAT1	MTHFD2L
NEAT1	MTMR12
NEAT1	MTMR3
NEAT1	MTMR4
NEAT1	MT-ND1
NEAT1	MT-ND2
NEAT1	MT-ND4
NEAT1	MT-ND4L
NEAT1	MT-ND5
NEAT1	MTO1
NEAT1	MTOR
NEAT1	MTR
NEAT1	MTRNR2L1
NEAT1	MTRNR2L12
NEAT1	MTRNR2L6
NEAT1	MTRNR2L8
NEAT1	MTSS1
NEAT1	MTTP
NEAT1	MTUS2
NEAT1	MTX2
NEAT1	MTX3
NEAT1	MUC21
NEAT1	MUC4
NEAT1	MUS81
NEAT1	MVB12B
NEAT1	MVK
NEAT1	MX2
NEAT1	MXI1
NEAT1	MYBBP1A
NEAT1	MYBL2
NEAT1	MYC
NEAT1	MYCBPAP
NEAT1	MYCL
NEAT1	MYDGF
NEAT1	MYEOV
NEAT1	MYH10
NEAT1	MYH11
NEAT1	MYH3
NEAT1	MYH9
NEAT1	MYL9
NEAT1	MYLK3
NEAT1	MYLK4
NEAT1	MYO18A
NEAT1	MYO1F
NEAT1	MYO1G
NEAT1	MYO3B
NEAT1	MYO5B
NEAT1	MYO5C
[truncated: 1,785 more rows]
